# Supplementary material for: Accelerated linear algebra compiler for computationally efficient numerical models: Success and potential area of improvement
Source: PLoS One. 2023 Feb 24;18(2):e0282265. doi: 10.1371/journal.pone.0282265 (PMC9956871; doi:10.1371/journal.pone.0282265)
Supplement: S1 Data — (XLSX) [file pone.0282265.s001.xlsx]

## Sheet: benchmarked bandwidth
PC CPU
				Sequential read (64-bit)			Sequential read (128-bit)					Sequential read (256-bit)			Sequential write (256-bit)			Random read (256-bit)			Random write (256-bit)
	Size		Size in Byte	Loop	BW(MB/s)	BW(GB/s)	Loop	BW(MB/s)	BW(GB/s)		Size in Byte	Loop	BW(MB/s)	BW(GB/s)	Loop	BW(MB/s)	BW(GB/s)	Loop	BW(MB/s)	BW(GB/s)	Loop	BW(MB/s)	BW(GB/s)
	256 B	256	256	1330000000	64627.1	63.1124	2520000000	123036	120.153		256	965000000	256745	250.728	2630000000	128362	125.354	3700000000	180766	176.529	2640000000	128907	125.885
	384 B	384	384	886000000	64901.7	63.3806	1390000000	101490	99.1112		512	2670000000	260591	254.483	1320000000	128443	125.433	1860000000	181750	177.49	883000000	86264.2	84.2424
	512 B	512	512	667000000	65062.6	63.5377	1330000000	129931	126.885		768	1760000000	257047	251.022	883000000	129386	126.354	1240000000	181395	177.143	716000000	104852	102.395
	640 B	640	640	532000000	64892.4	63.3715	826000000	100790	98.4275		1024	1330000000	259494	253.412	657000000	128361	125.353	924000000	180511	176.28	595000000	116188	113.465
	768 B	768	768	441000000	64612.4	63.098	886000000	129655	126.616		1280	1060000000	257618	251.58	528000000	128794	125.776	742000000	181160	176.915	438000000	106871	104.366
	896 B	896	896	381000000	65076.6	63.5514	598000000	102177	99.7824		2048	663000000	258916	252.847	331000000	129270	126.24	464000000	181087	176.843	327000000	127736	124.742
	1024 B	1024	1024	333000000	65075.7	63.5505	662000000	129307	126.276		3072	435000000	254651	248.682	219000000	128124	125.121	309000000	180796	176.559	219000000	128339	125.331
	1280 B	1280	1280	264000000	64396.4	62.8871	534000000	130284	127.231		4096	333000000	260170	254.072	164000000	127829	124.833	230000000	179470	175.263	150000000	117345	114.595
	2 kB	2	2048	166000000	64707.4	63.1908	329000000	128597	125.583		6144	221000000	258570	252.51	110000000	129224	126.195	155000000	181639	177.382	104000000	121703	118.851
	3 kB	3	3072	111000000	64836.9	63.3173	222000000	129789	126.747		8192	167000000	260160	254.063	82354176	128677	125.661	115000000	179995	175.776	73891840	115450	112.744
	4 kB	4	4096	83361792	65050.2	63.5256	166000000	129731	126.691		12288	111000000	259550	253.467	55369079	129767	126.726	77025470	180422	176.193	49482121	115969	113.251
	6 kB	6	6144	55137411	64536.8	63.0242	111000000	129583	126.546		16384	83296256	260293	254.192	41332736	129160	126.133	55836672	174490	170.4	38363136	119874	117.064
	8 kB	8	8192	41484288	64742.5	63.2251	83165184	129896	126.852		20480	63726234	248902	243.068	33054840	129111	126.085	45061866	175989	171.864	31072860	121375	118.53
	12 kB	12	12288	27524700	64417	62.9072	55180470	129255	126.225		24576	53389180	250240	244.375	27362790	128257	125.251	37551555	175963	171.839	24179610	113330	110.674
	16 kB	16	16384	20480000	63981.9	62.4823	41418752	129375	126.343		28672	45855076	250731	244.855	23610600	129109	126.083	32448692	177404	173.246	21146580	115638	112.928
	20 kB	20	20480	16462392	64221.5	62.7163	32636430	127435	124.448		32768	38699008	241807	236.139	19736576	123351	120.46	26378240	164795	160.933	12032000	75195.7	73.4333
	24 kB	24	24576	13762350	64451.4	62.9408	27044110	126743	123.773		34816	23083740	153287	149.694	13068914	86782	84.748	21279600	141267	137.956	8116524	53889.3	52.6263
	28 kB	28	28672	11721224	64005.9	62.5058	23330104	127558	124.568		36864	15902796	111774	109.154	10364900	72877.3	71.1692	18349380	128982	125.959	6510140	45762.4	44.6898
	32 kB	32	32768	10158080	63393.5	61.9077	19185664	119861	117.052		40960	14286630	111590	108.975	9456174	73867.3	72.136	15086157	117773	115.013	5339880	41707	40.7295
	34 kB	34	34816	8527260	56556.9	55.2313	13276620	88049.8	85.9861		49152	11948668	111994	109.369	7906080	74112.6	72.3756	11981434	112285	109.653	4463550	41845.4	40.8646
	36 kB	36	36864	7194122	50506.5	49.3228	10077596	70768.2	69.1096		65536	8978432	112178	109.549	5935104	74181.9	72.4433	8544256	106710	104.209	3316736	41457.2	40.4855
	40 kB	40	40960	6435537	50191.9	49.0155	9056937	70756.6	69.0982		131072	4210688	105245	102.779	2721792	68035.7	66.4411	3796992	94835.9	92.6132	1506304	37653.5	36.771
	48 kB	48	49152	5406390	50614.8	49.4285	7558024	70768.7	69.1101		196608	2372370	88861.3	86.7786	1540297	57753.5	56.3999	2555280	95734	93.4902	1012770	37972	37.082
	64 kB	64	65536	4063232	50788	49.5977	5685248	70962.6	69.2994		262144	1628160	81328.9	79.4228	1215232	60756.1	59.3321	1536000	76742.3	74.9437	686336	34310.1	33.506
	128 kB	128	131072	2019328	50459.8	49.2771	2760704	68933.3	67.3177		327680	1212120	75705.1	73.9308	816816	51047.1	49.8507	1066338	66609.5	65.0483	494292	30882.8	30.159
	192 kB	192	196608	1288560	48222.6	47.0924	1747200	65467.6	63.9332		393216	969150	72647.1	70.9444	656030	49192.2	48.0393	764400	57289.3	55.9466	381650	28623.6	27.9527
	256 kB	256	262144	915456	45748.6	44.6764	1216512	60797.1	59.3722		491520	734916	68852.9	67.2392	462400	43349.1	42.3331	548184	51314.4	50.1117	287640	26966.2	26.3342
	320 kB	320	327680	691236	43138.1	42.1271	946764	59074.5	57.6899		524288	657408	65716.8	64.1766	436480	43638.5	42.6157	504832	50391.4	49.2104	267136	26703.3	26.0774
	384 kB	384	393216	578760	43406.1	42.3888	757575	56814.3	55.4827		786432	434434	65159.6	63.6324	284665	42693.8	41.6932	287122	43044.2	42.0354	165580	24825.7	24.2438
	480 kB	480	491520	444444	41597.1	40.6222	587496	55011.2	53.7219		1048576	332288	66356.9	64.8017	211776	42354.7	41.362	203264	40642.5	39.6899	122112	24411.5	23.8394
	512 kB	512	524288	407552	40688.4	39.7348	543744	54313.5	53.0405		1310720	260533	65070.2	63.5451	171666	42916.1	41.9103	157874	39392.5	38.4692	96237	24052.1	23.4884
	768 kB	768	786432	271436	40644.4	39.6918	353276	52914	51.6738		1572864	213125	63892.8	62.3953	142632	42786.1	41.7833	135036	40455	39.5068	79002	23699.4	23.1439
	1 MB	1	1048576	203264	40582.7	39.6315	256512	51283.8	50.0818		1835008	186296	65152	63.625	120708	42238.5	41.2485	113296	39624.6	38.6959	67464	23609.4	23.0561
	1.25 MB	1.25	1310720	162782	40691.3	39.7376	214316	53505.6	52.2516		2097152	160768	64280.3	62.7737	106656	42662.3	41.6624	98560	39379.9	38.4569	57696	23074.6	22.5338
	1.5 MB	1.5	1572864	134695	40345	39.3994	175615	52665.8	51.4314		2359296	146415	65811.3	64.2688	94920	42710	41.709	88984	39932.3	38.9964	52052	23421	22.8721
	1.75 MB	1.75	1835008	113880	39796.7	38.864	154176	53916.2	52.6525		2621440	132600	66277.4	64.724	84775	42382.2	41.3889	77112	38474	37.5723	45950	22968.6	22.4303
	2 MB	2	2097152	102144	40844.7	39.8874	136704	54622.8	53.3426		2883584	120714	66354.6	64.7994	76636	42138.8	41.1512	69006	37936.9	37.0478	41078	22588.6	22.0592
	2.25 MB	2.25	2359296	89892	40385.8	39.4393	117132	52709.3	51.4739		3145728	112030	67177.7	65.6032	70938	42554.4	41.557	63070	37811	36.9248	38850	23304.8	22.7586
	2.5 MB	2.5	2621440	81192	40570.2	39.6193	108732	54348	53.0742		3407872	102364	66513.3	64.9544	65569	42617.6	41.6187	59974	38975.7	38.0622	35625	23150.4	22.6078
	2.75 MB	2.75	2883584	74400	40901.1	39.9425	97650	53678.1	52.42		3670016	95338	66731.5	65.1675	60786	42539.4	41.5424	55042	38483.3	37.5813	32760	22926.6	22.3893
	3 MB	3	3145728	67320	40380.9	39.4345	87550	52440.3	51.2112		4194304	80000	63898.7	62.4011	53184	42546.6	41.5494	49280	39336.2	38.4143	28592	22871.1	22.3351
	3.25 MB	3.25	3407872	62015	40223.1	39.2804	82425	53557.2	52.302		5242880	65484	65430.7	63.8972	42192	42180.8	41.1922	38454	38421.4	37.5209	22680	22673.4	22.142
	3.5 MB	3.5	3670016	58546	40922.7	39.9636	73292	51274.7	50.0729		6291456	55335	66371.4	64.8158	35040	42042.9	41.0575	31450	37718	36.834	18990	22781.9	22.2479
	4 MB	4	4194304	49920	39887.8	38.9529	66432	53091.9	51.8476		7340032	44676	62529.9	61.0644	29655	41511.2	40.5383	24601	34393.4	33.5873	16092	22517.4	21.9896
	5 MB	5	5242880	40596	40446.5	39.4985	50082	50079.4	48.9057		8388608	28800	46070.2	44.9904	23296	37271	36.3975	15488	24715.6	24.1363	13248	21186	20.6895
	6 MB	6	6291456	33660	40316.9	39.372	40630	48753.9	47.6112		9437184	21504	38613.9	37.7089	19068	34314.1	33.5099	10304	18470.8	18.0379	11326	20381.3	19.9036
	7 MB	7	7340032	27302	38221.8	37.326	32704	45785.6	44.7125		10485760	20655	41250.8	40.284	17196	34386.4	33.5805	9792	19496.3	19.0394	10062	20120.5	19.6489
	8 MB	8	8388608	22144	35231.6	34.4059	28928	46201.3	45.1185		11534336	17158	37697.3	36.8138	14855	32677.6	31.9117	6210	13638.5	13.3188	8275	18201	17.7744
	9 MB	9	9437184	7784	13973.8	13.6463	22344	40197.9	39.2558		12582912	11214	26853.5	26.2241	12120	29077.3	28.3958	4074	9684.6	9.45762	6210	14895.9	14.5468
	10 MB	10	10485760	7650	15276.9	14.9188	17544	35049	34.2275		13631488	9516	24717.9	24.1386	10336	26866	26.2363	3198	8228.8	8.03594	5156	13403.6	13.0895
	11 MB	11	11534336	7544	16508.8	16.1219	14720	32342.1	31.5841		14680064	8100	22675.9	22.1444	9436	26416.9	25.7978	2628	7259.5	7.08936	4340	12150.1	11.8653
	12 MB	12	12582912	8064	19330.7	18.8776	12642	30269.8	29.5604		15728640	6800	20331.3	19.8548	8388	25156.8	24.5672	2108	6248.8	6.10234	3640	10909.1	10.6534
	13 MB	13	13631488	7332	18974.8	18.5301	10374	26946.9	26.3153		16777216	6208	19841.3	19.3763	7528	24081.3	23.5169	1760	5631.7	5.49971	3092	9890.5	9.65869
	14 MB	14	14680064	6732	18819.7	18.3786	9324	26018	25.4082		20971520	5950	23793.8	23.2361	5556	22214.6	21.6939	1275	5066.7	4.94795	2121	8475.8	8.27715
	15 MB	15	15728640	6222	18616.2	18.1799	8568	25605.8	25.0057		22020096	5520	23178.5	22.6353	5142	21596.2	21.09	1248	5204.8	5.08281	1992	8356.2	8.16035
	16 MB	16	16777216	5664	18092	17.668	7744	24682.3	24.1038		33554432	3120	19943.3	19.4759	2882	18444.7	18.0124	720	4557.2	4.45039	1146	7323	7.15137
	20 MB	20	20971520	4425	17679.7	17.2653	5850	23346.3	22.7991		50331648	1970	18863.4	18.4213	1779	17072.3	16.6722	450	4302.8	4.20195	711	6825.4	6.66543
	21 MB	21	22020096	4488	18768	18.3281	5568	23317	22.7705		67108864	1448	18492.7	18.0593	1305	16703.4	16.3119	328	4178	4.08008	518	6630.2	6.4748
	32 MB	32	33554432	2944	18761	18.3213	3552	22637.3	22.1067		75497472	1288	18521.9	18.0878	1149	16542.5	16.1548	287	4080.3	3.98467	458	6591	6.43652
	48 MB	48	50331648	1880	18017.1	17.5948	2260	21607.5	21.1011		100663296	945	18138.2	17.7131	840	16118.2	15.7404	200	3829.7	3.73994	338	6477.2	6.32539
	64 MB	64	67108864	1456	18558.4	18.1234	1680	21440.9	20.9384		134217728	696	17779.5	17.3628	622	15920.7	15.5476	156	3902.7	3.81123	251	6410.2	6.25996
	72 MB	72	75497472	1260	18127.9	17.703	1477	21184.7	20.6882
	96 MB	96	100663296	945	18142.2	17.717	1090	20878.5	20.3892
	128 MB	128	134217728	716	18249.4	17.8217	804	20563.8	20.0818
HPC CPU
				Sequential read (64-bit)			Sequential read (128-bit)					Sequential read (256-bit)			Sequential write (256-bit)			Random read (256-bit)			Random write (256-bit)
	Size		Size in Byte	Loop	BW(MB/s)	BW(GB/s)	Loop	BW(MB/s)	BW(GB/s)		Size in Byte	Loop	BW(MB/s)	BW(GB/s)	Loop	BW(MB/s)	BW(GB/s)	Loop	BW(MB/s)	BW(GB/s)	Loop	BW(MB/s)	BW(GB/s)
	256 B	256	256	931135488	45441.9	44.3769	1862270976	90921.2	88.7902		256	3724541952	181763	177.503	1860435968	90840	88.7109	2592079872	126511	123.546	1860960256	90866.9	88.7372
	384 B	384	384	620756844	45429.7	44.3649	994049811	72713.8	71.0096		512	1862270976	181771	177.511	930349056	90841.6	88.7125	1302331392	127129	124.15	619315200	60477.7	59.0603
	512 B	512	512	463470592	45244.4	44.184	931135488	90886.7	88.7565		768	1241512800	181770	177.509	620317719	90856.1	88.7267	863326750	126419	123.456	500430987	73305.1	71.587
	640 B	640	640	372453840	45382.6	44.3189	596429460	72714.5	71.0103		1024	931135488	181779	177.518	465174528	90847.2	88.718	646971392	126269	123.31	423034880	82617.5	80.6812
	768 B	768	768	310378200	45437.6	44.3727	620756400	90889.2	88.759		1280	744907680	181769	177.509	372133944	90842.5	88.7134	517996050	126459	123.495	363116328	88645.9	86.5683
	896 B	896	896	266038584	45444.7	44.3796	426021246	72712.5	71.0083		2048	465567744	181770	177.509	232587264	90846.7	88.7175	324009984	126476	123.512	229048320	89460.2	87.3635
	1024 B	1024	1024	232783872	45442.5	44.3774	465567744	90891.7	88.7614		3072	310377312	181774	177.514	155055810	90844.2	88.715	215831070	126370	123.408	153504815	89932	87.8242
	1280 B	1280	1280	186226920	45442.1	44.3771	372453840	90889.6	88.7594		4096	232783872	181763	177.503	116293632	90846.3	88.7171	161873920	126382	123.42	112312320	87737.8	85.6814
	2 kB	2	2048	116391936	45441.8	44.3768	232783872	90887.3	88.7571		6144	153353655	179638	175.428	77513434	90832.9	88.704	107828154	126303	123.343	74040238	86758.5	84.7251
	3 kB	3	3072	77594328	45443.5	44.3784	155188656	90889.3	88.7591		8192	115343360	180174	175.951	58146816	90842.3	88.7132	80936960	126382	123.42	53100544	82968.8	81.0242
	4 kB	4	4096	58195968	45443.1	44.378	116391936	90889.2	88.759		12288	76763330	179907	175.691	38756717	90835.1	88.7062	53869770	126234	123.276	35807777	83914.5	81.9478
	6 kB	6	6144	38797164	45440.9	44.3759	77594328	90876.2	88.7463		16384	57606144	179922	175.705	29069312	90837.1	88.7081	38928384	121624	118.774	26816512	83788.9	81.8251
	8 kB	8	8192	29097984	45437.7	44.3728	58195968	90876.8	88.7469		20480	44249232	172823	168.773	23213736	90668.3	88.5433	31430586	122746	119.869	20707596	80886.4	78.9906
	12 kB	12	12288	19354670	45311.6	44.2496	38621960	90435.6	88.316		24576	37092810	173842	169.768	19347510	90686.8	88.5613	26388760	123669	120.771	17652180	82742.6	80.8033
	16 kB	16	16384	14352384	44770.5	43.7212	28966912	90455.6	88.3355		28672	31943144	174615	170.523	16585920	90695.1	88.5694	22656040	123881	120.977	15310620	83717.3	81.7552
	20 kB	20	20480	11507946	44850.8	43.7996	22701324	88597.7	86.5212		32768	26411008	165014	161.146	12980224	81121	79.2197	17989632	112432	109.797	8376320	52349	51.1221
	24 kB	24	24576	9589955	44909.2	43.8566	18961460	88813.6	86.732		34816	16283520	108050	105.518	9920196	65875.9	64.3319	13692960	90893.3	88.763	5694285	37810.9	36.9247
	28 kB	28	28672	8238560	44973.4	43.9193	16271156	88977.5	86.8921		36864	11592148	81474.5	79.5649	7560280	53155.7	51.9099	11810593	83022.8	81.077	4888520	34364.1	33.5587
	32 kB	32	32768	7028736	43862.1	42.8341	13434880	83869.2	81.9035		40960	10420065	81405	79.4971	6833736	53375.8	52.1248	10026855	78291.3	76.4563	4081896	31888.9	31.1415
	34 kB	34	34816	5797920	38458.8	37.5574	9097800	60338.4	58.9242		49152	8693912	81434.4	79.5258	5712525	53546.8	52.2918	8278876	77611.1	75.7921	3299205	30923.3	30.1985
	36 kB	36	36864	5213554	36649.6	35.7906	7077618	49744.3	48.5784		65536	6504448	81237.3	79.3333	4315136	53937.7	52.6735	6217728	77641.9	75.8222	2401280	30004.5	29.3013
	40 kB	40	40960	4652985	36277.5	35.4272	6396216	49894.4	48.725		131072	3248128	81192.5	79.2896	2170368	54250.3	52.9788	3108864	77715.9	75.8944	1177600	29427.9	28.7382
	48 kB	48	49152	3877310	36285	35.4346	5297170	49645.7	48.4821		196608	2164890	81182.7	79.28	1451978	54441.9	53.1659	2074800	77714	75.8926	768955	28825.6	28.15
	64 kB	64	65536	2932736	36559.1	35.7022	3997696	49872.6	48.7037		262144	1615872	80724.6	78.8326	1076480	53813.5	52.5522	1533952	76649.4	74.8529	576768	28829	28.1533
	128 kB	128	131072	1466368	36616.1	35.7579	1990656	49701.4	48.5365		327680	1257984	78619.9	76.7772	863124	53942.8	52.6785	1133496	70791.8	69.1326	455124	28442.2	27.7756
	192 kB	192	196608	977340	36627.9	35.7694	1332240	49941.6	48.7711		393216	963690	72226	70.5332	679830	50986.9	49.7919	904995	67818	66.2285	379100	28429.9	27.7636
	256 kB	256	262144	733184	36578.1	35.7208	991232	49502.5	48.3423		491520	761124	71300.1	69.629	540328	50650.4	49.4633	696696	65234.3	63.7054	299880	28104.8	27.4461
	320 kB	320	327680	576576	35982.2	35.1389	764946	47794.3	46.6741		524288	697344	69706.2	68.0725	509312	50930.1	49.7364	646144	64563	63.0498	281344	28133.6	27.4742
	384 kB	384	393216	479115	35864.7	35.0241	619710	46419.4	45.3314		786432	465806	69848.9	68.2118	332520	49873.7	48.7048	381238	57179.9	55.8397	168555	25274.9	24.6825
	480 kB	480	491520	381108	35718.1	34.881	484848	45419.5	44.355		1048576	264704	52840.3	51.6019	193728	38734	37.8262	227840	45549.7	44.4821	97280	19454.6	18.9986
	512 kB	512	524288	357376	35697.3	34.8606	456704	45571.6	44.5035		1310720	145195	36250.5	35.4009	122145	30534	29.8184	139060	34750.2	33.9357	63444	15859.7	15.488
	768 kB	768	786432	227106	33965.1	33.169	305536	45802.8	44.7293		1572864	91388	27326.5	26.686	87864	26350.2	25.7326	90365	27033	26.3994	47334	14196.4	13.8637
	1 MB	1	1048576	154112	30771.8	30.0506	202240	40409.6	39.4625		1835008	71540	25015.2	24.4289	70884	24801.7	24.2204	69788	24387.4	23.8158	38700	13534.6	13.2174
	1.25 MB	1.25	1310720	120246	30007.8	29.3045	130062	32455.7	31.695		2097152	62720	25067.4	24.4799	60992	24385.3	23.8138	59904	23863.6	23.3043	33408	13361.1	13.0479
	1.5 MB	1.5	1572864	84227	25242.5	24.6509	89683	26829.7	26.2009		2359296	53799	24189.6	23.6227	53704	24157.9	23.5917	52891	23715.7	23.1599	29428	13230	12.9199
	1.75 MB	1.75	1835008	69204	24133.7	23.5681	74168	25895.1	25.2882		2621440	48348	24170.3	23.6038	48175	24083.6	23.5191	47328	23597.4	23.0443	26300	13143.6	12.8355
	2 MB	2	2097152	59392	23715.1	23.1593	64768	25863.1	25.2569		2883584	44082	24161.1	23.5948	43769	24066.5	23.5024	42966	23564.1	23.0118	23828	13097.5	12.7905
	2.25 MB	2.25	2359296	52664	23661.2	23.1066	61290	27521	26.876		3145728	40290	24166.1	23.5997	40110	24065.9	23.5019	39440	23592	23.0391	21798	13066.4	12.7602
	2.5 MB	2.5	2621440	47328	23653.4	23.099	48960	24434.5	23.8618		3407872	37209	24147.5	23.5815	36993	24042.9	23.4794	36424	23598.7	23.0456	20083	13045.5	12.7397
	2.75 MB	2.75	2883584	43152	23660.5	23.106	44454	24376.1	23.8048		3670016	34602	24171	23.6045	34380	24056.9	23.4931	34748	24290.5	23.7212	18594	13011.2	12.7063
	3 MB	3	3145728	39440	23649.2	23.0949	40800	24380.6	23.8092		4194304	30208	24165.3	23.5989	30048	24034.5	23.4712	29184	23267.6	22.7223	16240	12982.1	12.6778
	3.25 MB	3.25	3407872	36424	23649.8	23.0955	37680	24390.2	23.8186		5242880	24174	24146.4	23.5805	24000	23999.9	23.4374	23154	23085.5	22.5444	12900	12896.3	12.594
	3.5 MB	3.5	3670016	33872	23661.8	23.1072	34894	24389.6	23.818		6291456	20060	24001.9	23.4394	19460	23351.1	22.8038	19890	23863	23.3037	10510	12601.5	12.3062
	4 MB	4	4194304	29696	23658.1	23.1036	30592	24391.2	23.8195		7340032	17009	23749.4	23.1928	15120	21164.7	20.6687	16571	23105.2	22.5637	7686	10756.9	10.5048
	5 MB	5	5242880	23664	23612.6	23.0592	24480	24382.3	23.8108		8388608	14784	23641.2	23.0871	13216	21143.2	20.6477	14272	22828.4	22.2934	6056	9683.5	9.45654
	6 MB	6	6291456	19040	22773.6	22.2398	20315	24306	23.7363		9437184	13104	23534.2	22.9826	11515	20717.4	20.2318	12264	22061.9	21.5448	4872	8757.1	8.55186
	7 MB	7	7340032	14089	19704.4	19.2426	17228	24102.5	23.5376		10485760	11730	23406.7	22.8581	10194	20375.6	19.898	10404	20756.2	20.2697	3858	7707.9	7.52725
	8 MB	8	8388608	11776	18766.6	18.3268	15040	24031.8	23.4686		11534336	10534	23157.7	22.6149	8510	18711.4	18.2729	8924	19580.6	19.1217	3140	6902.3	6.74053
	9 MB	9	9437184	10584	19028.8	18.5828	13328	23900.6	23.3404		12582912	9534	22850.8	22.3152	7745	18575.3	18.1399	7392	17685.8	17.2713	2595	6220.4	6.07461
	10 MB	10	10485760	9486	18870	18.4277	11832	23598.4	23.0453		13631488	8658	22464.1	21.9376	6784	17628.5	17.2153	6513	16861.1	16.4659	2108	5469	5.34082
	11 MB	11	11534336	8372	18383.5	17.9526	10580	23248.5	22.7036		14680064	7956	22202.6	21.6822	6140	17179.3	16.7767	5652	15773.7	15.404	1788	4997.9	4.88076
	12 MB	12	12582912	7602	18182	17.7559	9492	22713.1	22.1808		15728640	7310	21884.6	21.3717	5484	16445.2	16.0598	5168	15420.8	15.0594	1496	4485.5	4.38037
	13 MB	13	13631488	6942	18006.8	17.5848	8541	22140.5	21.6216		16777216	6752	21530.1	21.0255	4920	15739	15.3701	4512	14383.7	14.0466	1288	4118.4	4.02187
	14 MB	14	14680064	6408	17886.6	17.4674	7812	21873.6	21.3609		20971520	5050	20160.1	19.6876	3390	13558.6	13.2408	3150	12514.5	12.2212	786	3135.1	3.06162
	15 MB	15	15728640	6086	18211.3	17.7845	7140	21384.4	20.8832		22020096	4728	19809.2	19.3449	3228	13545	13.2275	2808	11750.8	11.4754	714	2991.2	2.92109
	16 MB	16	16777216	5632	17933.1	17.5128	6560	20891	20.4014		33554432	2640	16857.8	16.4627	1740	11133.9	10.8729	1168	7425.5	7.25146	370	2361.1	2.30576
	20 MB	20	20971520	4125	16409.5	16.0249	4850	19332.1	18.879		50331648	1620	15526.5	15.1626	1080	10366.5	10.1235	670	6359.4	6.21035	223	2135.8	2.08574
	21 MB	21	22020096	3840	16103.5	15.7261	4512	18904.4	18.4613		67108864	1168	14855.1	14.5069	779	9961.9	9.72842	464	5923.9	5.78506	161	2053.6	2.00547
	32 MB	32	33554432	2208	14080.7	13.7507	2560	16371.7	15.988		75497472	1022	14674.6	14.3307	681	9800.7	9.571	413	5850.8	5.71367	139	1990.6	1.94395
	48 MB	48	50331648	1380	13196.4	12.8871	1530	14635.7	14.2927		100663296	740	14197	13.8643	503	9647.7	9.42158	290	5565.5	5.43506	98	1867.8	1.82402
	64 MB	64	67108864	1000	12788.3	12.4886	1120	14238.3	13.9046		134217728	540	13818.2	13.4943	372	9504.2	9.28145	212	5402.7	5.27607	70	1768.7	1.72725
	72 MB	72	75497472	882	12601.6	12.3063	973	13990.9	13.663
	96 MB	96	100663296	650	12423.9	12.1327	705	13507	13.1904
	128 MB	128	134217728	480	12277.4	11.9896	516	13203	12.8936
PC GPU
	Size(Byte)	GB/s
	1000	0.2
	2000	0.6
	3000	0.9
	4000	1.2
	5000	1.5
	6000	1.9
	7000	2.1
	8000	2.5
	9000	2.8
	10000	1.2
	11000	3.4
	12000	3.7
	13000	3.7
	14000	3.9
	15000	4.3
	16000	4.8
	17000	4.5
	18000	5.4
	19000	5.7
	20000	5.3
	22000	6
	24000	7.3
	26000	7.9
	28000	8.3
	30000	9
	32000	9.6
	34000	9.8
	36000	10.5
	38000	10.8
	40000	11.4
	42000	11.8
	44000	10.5
	46000	13.1
	48000	13.6
	50000	13.8
	60000	16.5
	70000	17.5
	80000	20.6
	90000	23.2
	100000	24.4
	200000	40.3
	300000	36
	400000	43.7
	500000	47.3
	600000	52
	700000	53.9
	800000	56.6
	900000	58.1
	1000000	58.1
	2000000	63.9
	3000000	69.7
	4000000	72.8
	5000000	74.6
	6000000	76
	7000000	77
	8000000	77.7
	9000000	78.2
	10000000	78.6
	11000000	79.1
	12000000	79.1
	13000000	79.3
	14000000	79.6
	15000000	79.8
	16000000	79.9
	18000000	80.3
	20000000	80.6
	22000000	80.7
	24000000	81
	26000000	81.1
	28000000	81.3
	30000000	81.4
	32000000	81.6
	36000000	81.7
	40000000	81.8
	44000000	82
	48000000	82.1
	52000000	82.2
	56000000	82.3
	60000000	82.3
	64000000	82.8
	68000000	82.4
HPC GPU
	Size(Byte)	GB/s
	1000	0.5
	2000	1.1
	3000	1.9
	4000	2.5
	5000	3.1
	6000	3.7
	7000	4.5
	8000	5.3
	9000	5.7
	10000	6.4
	11000	7.4
	12000	7.5
	13000	8.7
	14000	9.2
	15000	10.1
	16000	10.4
	17000	11.4
	18000	11.7
	19000	12.7
	20000	13.2
	22000	14
	24000	15.8
	26000	17.2
	28000	18.5
	30000	18.6
	32000	21
	34000	22.6
	36000	23.8
	38000	25.4
	40000	26.2
	42000	28.6
	44000	28.3
	46000	31.3
	48000	30.8
	50000	33.2
	60000	39.5
	70000	47.8
	80000	55.2
	90000	59
	100000	68.4
	200000	141.2
	300000	222.4
	400000	290.6
	500000	401.1
	600000	478.7
	700000	577.9
	800000	635.2
	900000	664.3
	1000000	699.7
	2000000	774.6
	3000000	307.5
	4000000	320.2
	5000000	328.5
	6000000	334.9
	7000000	340.1
	8000000	344.6
	9000000	346.5
	10000000	349.7
	11000000	350.8
	12000000	352.8
	13000000	354.3
	14000000	355.1
	15000000	356.1
	16000000	357.1
	18000000	358.5
	20000000	360
	22000000	361.4
	24000000	361.6
	26000000	362.2
	28000000	362.8
	30000000	363.5
	32000000	349.6
	36000000	365
	40000000	365.5
	44000000	366.1
	48000000	366.4
	52000000	366.6
	56000000	367.2
	60000000	371.9
	64000000	374.1
	68000000	372.3

## Sheet: fused vs. simple and XLA vs. wi
PC CPU
double precision
	AXPY1D									XPXPY6_1D
	Ne	required memory size (MB)	bandwidth (GB/s)							Ne	required memory size (MB)	bandwidth (GB/s)
			fused kernel	basic kernel	XLA	noXLA						fused kernel	basic kernel	XLA	noXLA
	64	0.000976562	0.901798	0.379154	0.42099	0.185442				64	0.000976562	0.547119	0.146558	0.552287	0.0673966
	256	0.00390625	3.43038	1.60891	1.51237	0.692847				256	0.00390625	2.28129	0.595031	1.95674	0.262961
	1024	0.015625	13.4667	6.42285	5.25995	2.28193				1024	0.015625	11.637	2.27842	6.89018	0.91119
	4096	0.0625	44.3748	24.4286	16.8659	7.87035				4096	0.0625	45.312	7.81512	20.4783	2.75912
	16384	0.25	160.76	77.0282	32.3059	16.6337				16384	0.25	112.452	26.3192	33.8733	5.66135
	65536	1	303.243	150.498	21.6242	11.1708				65536	1	202.197	46.338	19.8873	3.58851
	262144	4	254.559	120.7	49.0802	24.1489				262144	4	181.43	32.0168	48.5604	8.09063
	1048576	16	41.325	29.7563	25.2104	13.916				1048576	16	30.7345	8.33573	27.7463	4.20435
	4194304	64	24.5951	15.497	18.7073	11.2251				4194304	64	21.8538	4.01919	19.6562	3.21446
	16777216	256	22.8339	14.4087	21.1477	12.4019				16777216	256	26.4644	3.86139	21.3812	3.5161
	67108864	1024	22.8622	14.4685	21.812	12.9841				67108864	1024	26.7327	3.87905	22.1304	3.63564
	268435456	4096	22.8571	14.0078	21.1605	12.7271				268435456	4096	26.7701	3.79927	22.2149	3.62507
	536870912	8192	22.7531	14.6163	22.0997	12.7271				536870912	8192	26.8007	3.7831	21.4683	1.66767
	1073741824	16384	2.42302	1.53149						1073741824	16384	1.12994	0.126778
PC GPU
single precision										XPXPY6_1D
	AXPY1D
	Ne	required memory size (MB)	bandwidth (GB/s)							Ne	required memory size (MB)	bandwidth (GB/s)		required memory size (MB)			required memory size (MB)
			fused kernel	basic kernel	XLA	noXLA						basic kernel			fused kernel			XLA	noXLA
	64	0.000488281	0.108075	0.0449716	0.00421289	0.00287392				4096	0.03125	6.70454		0.000488281	0.0168855		0.000976562	0.0171027	0.00253068
	256	0.00195312	0.43138	0.143308	0.0174476	0.0157056				8192	0.0625	7.05581		0.00195312	0.0673207		0.00390625	0.0592163	0.0125844
	1024	0.0078125	0.589178	0.747427	0.0810822	0.0565963				16384	0.125	24.2854		0.0078125	0.208355		0.015625	0.303312	0.0276484
	4096	0.03125	5.68662	3.25399	0.271905	0.230004				65536	0.5	59.8436		0.03125	0.973033		0.0625	1.25618	0.170036
	16384	0.125	11.3174	12.2313	1.18438	0.933333				262144	2	65.3637		0.125	2.44134		0.25	5.18926	0.651288
	65536	0.5	46.0776	28.2972	4.63262	3.33284				524288	4	71.8679		0.5	9.8549		1	18.0741	2.2994
	262144	2	65.5292	36.5841	16.4618	13.0396				1048576	8	75.3159		2	10.8919		4	65.287	9.04219
	1048576	8	75.3679	42.9908	52.8335	36.1144				4194304	32	78.029		8	12.58		16	74.9109	12.1597
	4194304	32	78.0831	44.8771	68.5914	41.1891				16777216	128	79.0738		32	13.0352		64	77.8755	12.4341
	16777216	128	79.0994	45.4081	69.1302	44.2785				67108864	512	79.2112		128	13.1836		256	78.6357	13.0807
	67108864	512	79.2325	45.5551	75.8343	45.697				268435456	2048	78.5062		512	13.2059		1024	78.7017	13.0158
	268435456	2048	78.5597	45.4931										2048	13.1613

## Sheet: vec PC
CPU
double precision
larger range
	COPY1D									SCALE1D								AXPY1D								XPXPY6_1D							XPXPY12_1D								XPXPY20_1D
	Ne	required memory size (MB)	bandwidth (GB/s)							Ne	required memory size (MB)	bandwidth (GB/s)						Ne	required memory size (MB)	bandwidth (GB/s)						Ne	required memory size (MB)	bandwidth (GB/s)					Ne	required memory size (MB)	bandwidth (GB/s)						Ne	required memory size (MB)	bandwidth (GB/s)
			SIMD		parallel for 12 threads		parallel for 1 threads					SIMD		parallel for 12 threads						SIMD		parallel for 12 threads						parallel for 12 threads							SIMD		parallel for 12 threads						SIMD		parallel for 12 threads		parallel for 1 threads
			run1	run2	run1	run2						run1	run2	run1	run2					run1	run2	run1	run2					run1	run2						run1	run2	run1	run2					run1	run2	run1	run2
	64	0.000976562	9.41094	9.29921	0.5902	0.599186	4.88133			64	0.000976562	17.9193	17.9688	0.579971	0.5737			64	0.000976562	13.6617	13.3098	0.901798	0.70011			64	0.000976562	0.547119	0.746964				64	0.000976562	10.6494	10.6373	0.733643	0.814174			64	0.000976562	8.36779	8.2989	0.765427	0.828908	5.52625
	256	0.00390625	32.5975	32.4481	2.41744	2.17471	18.6717			256	0.00390625	57.8921	57.9952	2.38219	2.34213			256	0.00390625	46.4999	47.2846	3.43038	3.38057			256	0.00390625	2.28129	3.03762				256	0.00390625	25.2998	25.1774	3.31049	3.16785			256	0.00390625	15.9437	15.7775	3.26345	3.36609	12.6458
	1024	0.015625	74.8811	75.8336	8.85884	8.92344	51.0833			1024	0.015625	118.814	119.642	8.69644	8.67917			1024	0.015625	99.2905	98.4895	13.4667	13.072			1024	0.015625	11.637	11.2229				1024	0.015625	32.9907	32.7261	12.4691	11.7681			1024	0.015625	17.9561	17.9551	12.3011	11.6092	16.366
	4096	0.0625	79.6781	80.4913	36.0349	33.9294	66.4093			4096	0.0625	168.143	166.448	34.157	34.8248			4096	0.0625	98.7468	98.7788	44.3748	48.9725			4096	0.0625	45.312	40.5042				4096	0.0625	36.7521	36.5425	43.1458	41.3279			4096	0.0625	19.1168	19.0987	36.6174	36.9209	18.1374
	16384	0.25	77.8404	84.7146	111.7	105.537	66.9523			16384	0.25	109.544	116.062	121.058	115.692			16384	0.25	84.0398	89.606	160.76	149.942			16384	0.25	112.452	109.455				16384	0.25	39.2141	38.45	106.446	101.333			16384	0.25	20.5584	20.5503	74.8532	74.484	19.9342
	65536	1	62.465	61.0748	250.416	230.098	53.201			65536	1	86.5504	86.7172	274.792	265.193			65536	1	74.1331	73.73	303.243	294.538			65536	1	202.197	209.624				65536	1	38.7229	38.6291	165.192	152.174			65536	1	20.7533	20.664	98.1896	97.9131	20.0707
	262144	4	62.8953	60.5477	181.723	174.486	52.9914			262144	4	85.0922	84.3937	310.85	292.97			262144	4	73.5539	73.5926	254.559	240.511			262144	4	181.43	183.772				262144	4	38.584	37.7367	178.791	167.653			262144	4	20.5898	20.857	103.71	98.4258	19.9758
	1048576	16	54.275	43.1063	38.2563	36.4781	26.7531			1048576	16	76.6375	60.5625	266.831	224.644			1048576	16	46.4016	40.2609	41.325	51.5297			1048576	16	30.7345	41.3062				1048576	16	28.9641	28.2375	58.1484	58.6125			1048576	16	18.5437	18.5531	58.3172	56.8828	17.6156
	4194304	64	29.944	29.894	17.0625	17.2771	20.7708			4194304	64	35.2679	36.1178	34.6112	34.7652			4194304	64	30.5063	31.5188	24.5951	24.5478			4194304	64	21.8538	28.35				4194304	64	23.9577	24.6	29.0321	28.8562			4194304	64	17.2125	17.5992	31.0063	30.975	17.1204
	16777216	256	27.0284	26.9784	15.9245	15.9936	19.3075			16777216	256	30.9876	30.9505	26.3842	26.4207			16777216	256	28.4829	28.155	22.8339	22.9745			16777216	256	26.4644	26.6467				16777216	256	23.5873	23.0954	28.4943	28.3387			16777216	256	17.508	17.5325	28.6562	27.9526	17.0795
	67108864	1024	26.6773	27.162	15.9649	15.8699	18.8417			67108864	1024	30.6041	30.4	25.4321	25.4473			67108864	1024	28.0653	27.7722	22.8622	22.8803			67108864	1024	26.7327	26.7327				67108864	1024	23.1959	23.3626	28.285	28.3865			67108864	1024	17.5456	17.4763	28.8119	28.7196	17.1699
	268435456	4096	26.5885	26.6353	15.8888	16.3361	18.5759			268435456	4096	30.4588	30.3514	25.3315	25.3817			268435456	4096	27.9124	27.9016	22.8571	22.6325			268435456	4096	26.7701	26.6512				268435456	4096	23.5156	23.0725	28.5488	28.5092			268435456	4096	17.4656	17.4825	28.8074	28.8351	17.0843
	536870912	8192	26.5989	26.6876	16.0467	16.0029	19.1655			536870912	8192	30.424	30.183	25.2914	25.3868			536870912	8192	28.0047	27.9124	22.7531	22.6244			536870912	8192	26.8007	26.6568				536870912	8192	22.8441	22.4803	28.5375	28.4979			536870912	8192	17.2105	17.0576	28.8142	28.6567	17.2228
	1073741824	16384	0.376985	0.394594	1.73951	1.82087	0.363438			1073741824	16384	28.3839	28.4141	25.1572	25.0931			1073741824	16384	0.595091	0.823186	2.42302	2.81525			1073741824	16384	1.12994	1.13879				1073741824	16384	0.465333	0.491692	0.964475	0.969423			1073741824	16384	0.595977	0.563367	1.11457	1.18349	0.485506
GPU
single precision
larger range
	COPY1D									SCALE1D								AXPY1D								XPXPY6_1D							XPXPY12_1D								XPXPY20_1D
	Ne	required memory size (MB)	bandwidth (GB/s)							Ne	required memory size (MB)	bandwidth (GB/s)						total size	memory size (MB)	bandwidth (GB/s)						total size	memory size (MB)	bandwidth (GB/s)													total size	memory size (MB)	bandwidth (GB/s)
			float		float4							float		float4						float		float4						float		float4													float		float4
			run1	run2	run1	run2						run1	run2	run1	run2					run1	run2	run1	run2					run1	run2	run1	run2												run1	run2	run1	run2
	64	0.000488281	0.0430021	0.0672942	0.0662164	0.0726238				64	0.000488281	0.0556345	0.0467359	0.0512458	0.0368202			64	0.000488281	0.108075	0.100286	0.064406	0.0995408			64	0.000488281	0.0745939	0.0533037	0.0557141	0.0473743										64	0.000488281	0.0925055		0.0477676
	256	0.00195312	0.279643	0.234551	0.237051	0.283744				256	0.00195312	0.187426	0.129025	0.263359	0.246042			256	0.00195312	0.43138	0.188406	0.219354	0.188689			256	0.00195312	0.345037	0.421648	0.221631	0.399337										256	0.00195312	0.23774		0.346557
	1024	0.0078125	1.09908	1.06683	1.01011	1.16202				1024	0.0078125	0.649572	0.982042	1.04942	1.03205			1024	0.0078125	0.589178	1.00115	0.875762	0.582596			1024	0.0078125	0.982479	1.47363	1.11589	1.57053										1024	0.0078125	0.924578		1.48423
	4096	0.03125	3.85881	4.3153	4.56698	2.00949				4096	0.03125	2.38241	4.237	1.82717	4.29899			4096	0.03125	5.68662	6.29892	2.64529	5.3073			4096	0.03125	2.55433	5.10147	3.66559	1.68474										4096	0.03125	4.98409		6.06112
	16384	0.125	16.4107	16.2831	16.1865	15.6388				16384	0.125	9.12838	16.6426	16.6534	16.7144			16384	0.125	11.3174	24.3233	12.1219	21.4354			16384	0.125	9.12453	23.3636	24.1235	24.9081										16384	0.125	16.293		7.93675
	65536	0.5	42.5365	43.132	51.5866	47.3949				65536	0.5	46.4586	46.9948	30.4456	48.8144			65536	0.5	46.0776	60.7359	49.1892	49.0446			65536	0.5	59.4757	58.04	56.132	75.0508										65536	0.5	52.9414		72.124
	262144	2	55.8625	55.731	60.9772	60.6024				262144	2	55.5509	55.5279	61.423	61.5199			262144	2	65.5292	65.5208	58.3151	58.3298			262144	2	65.3495	65.3427	66.2288	66.1619										262144	2	65.0725		66.1853
	1048576	8	66.9937	67.03	73.429	73.6069				1048576	8	66.6417	66.8032	73.7443	73.7894			1048576	8	75.3679	75.3519	72.7299	72.6568			1048576	8	75.2099	75.2258	76.0064	75.9975										1048576	8	75.188		76.0189
	4194304	32	70.8029	70.9498	77.5508	77.5078				4194304	32	70.1814	70.1148	77.6196	77.6167			4194304	32	78.0831	78.0841	77.564	77.5173			4194304	32	77.9108	77.8989	78.8407	78.8427										4194304	32	76.9141		78.864
	16777216	128	71.4995	71.4636	78.622	78.6263				16777216	128	71.1043	71.1907	78.6358	78.6354			16777216	128	79.0994	79.1046	78.8707	79.0217			16777216	128	78.9905	78.9992	79.6037	79.6031										16777216	128	78.812		79.5992
	67108864	512	71.9265	71.9195	78.8966	78.8955				67108864	512	71.4101	71.406	78.8936	78.8927			67108864	512	79.2325	79.2337	79.5695	79.5463			67108864	512	79.1339	79.1284	79.799	79.7997										67108864	512	78.9881		79.8004
	268435456	2048	71.2281	71.215	78.888	78.8876				268435456	2048	71.5088	71.5235	78.9559	78.9532			268435456	2048	78.5597	78.5573	78.8309	78.8354			268435456	2048	78.3716	78.3741	79.7294	79.7295										268435456	2048	78.5381		79.7896
CPU
double precision
	COPY1D									SCALE1D								AXPY1D								XPXPY6_1D							XPXPY12_1D								XPXPY20_1D
	Ne	required memory size (MB)	bandwidth (GB/s)							total size	memory size (MB)	bandwidth (GB/s)						total size	memory size (MB)	bandwidth (GB/s)						total size	memory size (MB)	bandwidth (GB/s)					total size	memory size (MB)	bandwidth (GB/s)						total size	memory size (MB)	bandwidth (GB/s)
			optimal=parallel for with 12 threads	jax	efficiency							optimal=parallel for with 12 threads	jax	efficiency						optimal=parallel for with 12 threads	jax	efficiency						optimal=parallel for with 12 threads	jax	efficiency					optimal=parallel for with 12 threads	jax	efficiency						optimal=parallel for with 12 threads	jax	efficiency
	4096	0.0625	38.4886	19.4663	0.505767					4096	0.0625	33.1321	14.1782	0.427929				4096	0.0625	46.6914	17.84	0.382083				4096	0.0625	37.0212	22.8638	0.617586			4096	0.0625	34.856	18.8041	0.539481				4096	0.0625	36.7915	12.2927	0.334118
	8192	0.125	73.9934	30.9217	0.417897					8192	0.125	64.1936	21.6297	0.336945				8192	0.125	92.0603	25.9689	0.282086				8192	0.125	85.3848	31.4985	0.3689			8192	0.125	60.2083	23.196	0.385263				8192	0.125	55.861	14.9981	0.268489
	16384	0.25	115.821	40.3159	0.348088					16384	0.25	114.206	28.9256	0.253276				16384	0.25	156.028	33.8058	0.216665				16384	0.25	141.429	38.0639	0.269138			16384	0.25	100.929	30.5978	0.303162				16384	0.25	74.0503	15.9138	0.214905
	65536	1	243.073	50.936	0.20955					65536	1	263.901	14.8713	0.0563516				65536	1	270.892	21.1783	0.0781799				65536	1	259.53	21.3917	0.0824249			65536	1	155.342	19.9175	0.128217				65536	1	96.1605	14.6711	0.152569
	262144	4	183.12	56.121	0.306471					262144	4	295.605	39.4866	0.133579				262144	4	234.633	51.0467	0.21756				262144	4	221.912	51.6338	0.232677			262144	4	153.795	47.0848	0.306153				262144	4	95.0215	34.0334	0.358165
	524288	8	178.183	59.0088	0.33117					524288	8	185.981	37.7106	0.202766				524288	8	194.081	44.9708	0.231711				524288	8	165.359	40.6112	0.245594			524288	8	144.771	46.7929	0.32322				524288	8	84.3961	20.3179	0.240745
	1048576	16	35.8438	54.7045	1.52619					1048576	16	129.981	23.6053	0.181605				1048576	16	56.0203	25.1072	0.448181				1048576	16	56.5688	27.7474	0.490508			1048576	16	53.0531	28.8712	0.544194				1048576	16	53.5969	18.3506	0.342382
	4194304	64	16.8865	13.9676	0.827148					4194304	64	33.0038	17.869	0.541424				4194304	64	24.3465	18.8023	0.772278				4194304	64	28.5318	19.7083	0.690748			4194304	64	29.6378	20.6055	0.695243				4194304	64	30.1313	20.278	0.672987
	16777216	256	15.9277	14.615	0.917581					16777216	256	26.258	20.0031	0.761791				16777216	256	23.002	21.2935	0.925722				16777216	256	26.6197	21.63	0.812556			16777216	256	28.2637	22.4476	0.79422				16777216	256	28.3626	21.7323	0.766233
	67108864	1024	15.9681	15.007	0.939812					67108864	1024	25.7069	21.3474	0.830415				67108864	1024	22.9531	21.8829	0.953375				67108864	1024	26.6947	22.2503	0.833511			67108864	1024	28.4715	22.6675	0.796148				67108864	1024	28.6055	22.1584	0.774619
	268435456	4096	16.2131	14.5827	0.899438					268435456	4096	25.5489	21.3828	0.836938				268435456	4096	22.8	21.9911	0.96452				268435456	4096	26.7494	22.4997	0.84113			268435456	4096	28.4923	22.7991	0.800186				268435456	4096	28.4923	22.3751	0.785303
	536870912	8192	16.0321	13.6884	0.85381					536870912	8192	25.6365	20.8844	0.814635				536870912	8192	23.1616	21.0234	0.907684				536870912	8192	26.6716	22.9677	0.861128			536870912	8192	28.4585	22.1849	0.779554				536870912	8192	28.6453	22.6231	0.789767
CPU
single precision
	COPY1D									SCALE1D								AXPY1D								XPXPY6_1D							XPXPY12_1D								XPXPY20_1D
	Ne	required memory size (MB)	bandwidth (GB/s)							Ne	required memory size (MB)	bandwidth (GB/s)						Ne	required memory size (MB)	bandwidth (GB/s)						Ne	required memory size (MB)	bandwidth (GB/s)					Ne	required memory size (MB)	bandwidth (GB/s)						Ne	required memory size (MB)	bandwidth (GB/s)
			optimal=parallel for with 12 threads	jax	efficiency							optimal=parallel for with 12 threads	jax	efficiency						optimal=parallel for with 12 threads	jax	efficiency						optimal=parallel for with 12 threads	jax	efficiency					optimal=parallel for with 12 threads	jax	efficiency						optimal=parallel for with 12 threads	jax	efficiency
	4096	0.03125	17.3642	11.5366	0.664388					4096	0.03125	14.4214	8.38667	0.581543				4096	0.03125	23.154	10.142	0.438023				4096	0.03125	23.9696	13.3739	0.557953			4096	0.03125	23.0303	12.0622	0.523755				4096	0.03125	22.5423	0.776317	0.0344382
	8192	0.0625	37.7954	18.6983	0.494725					8192	0.0625	31.4052	14.7029	0.468169				8192	0.0625	49.4153	18.4942	0.37426				8192	0.0625	48.8107	21.3099	0.436582			8192	0.0625	42.7594	18.0194	0.421414				8192	0.0625	37.0073	0.699714	0.0189075
	16384	0.125	68.4992	29.838	0.435597					16384	0.125	62.0101	22.5904	0.364303				16384	0.125	97.2883	26.3923	0.271279				16384	0.125	86.6045	30.6731	0.354174			16384	0.125	69.8538	24.6684	0.353144				16384	0.125	55.2141	1.27852	0.0231557
	65536	0.5	179.304	46.5962	0.259872					65536	0.5	176.686	37.316	0.2112				65536	0.5	249.187	44.463	0.178432				65536	0.5	221.744	46.1867	0.208288			65536	0.5	135.35	34.4272	0.254357				65536	0.5	86.2151	4.75675	0.0551731
	262144	2	219.408	56.2894	0.256551					262144	2	273.607	29.4477	0.107628				262144	2	312.325	41.0546	0.131448				262144	2	247.13	41.6712	0.168621			262144	2	167.892	33.818	0.201427				262144	2	81.6357	18.2221	0.223212
	524288	4	178.77	56.7064	0.317203					524288	4	240.184	39.9262	0.166232				524288	4	270.162	49.4047	0.182871				524288	4	254.825	50.1192	0.196681			524288	4	169.161	45.2721	0.267627				524288	4	86.7844	28.8783	0.332759
	1048576	8	127.366	58.0652	0.455892					1048576	8	211.125	44.1372	0.209057				1048576	8	192.844	44.62	0.231379				1048576	8	216.171	35.7626	0.165437			1048576	8	122.871	45.4002	0.369495				1048576	8	84.6516	27.2097	0.321431
	4194304	32	20.6625	32.6964	1.5824					4194304	32	60.45	21.6537	0.358208				4194304	32	29.1598	20.13	0.690333				4194304	32	34.3031	23.9151	0.69717			4194304	32	34.8399	24.3516	0.698959				4194304	32	35.1235	21.727	0.61859
	16777216	128	16.1153	14.5546	0.903153					16777216	128	27.7611	19.5209	0.703175				16777216	128	23.002	20.5493	0.893369				16777216	128	27.3695	21.2446	0.776214			16777216	128	28.7885	21.6673	0.752637				16777216	128	28.7567	17.4994	0.608534
	67108864	512	15.9	14.8627	0.934761					67108864	512	25.7742	21.3118	0.826865				67108864	512	22.8996	21.8978	0.956252				67108864	512	26.7537	22.2351	0.831102			67108864	512	28.4545	22.8556	0.803234				67108864	512	28.6271	18.1118	0.632681
	268435456	2048	16.0911	14.4257	0.896505					268435456	2048	25.6	20.5584	0.803064				268435456	2048	22.8204	21.8272	0.956476				268435456	2048	26.839	22.7037	0.84592			268435456	2048	28.4529	23.0683	0.810754				268435456	2048	28.6453	18.0376	0.629687
	536870912	4096	15.9426	13.9764	0.876673					536870912	4096	25.7235	20.3942	0.792822				536870912	4096	22.9402	21.35	0.930682				536870912	4096	26.8169	22.8461	0.85193			536870912	4096	28.5544	23.1285	0.809979				536870912	4096	28.7655	17.9924	0.625487
GPU
double precision
	COPY1D									SCALE1D								AXPY1D								XPXPY6_1D							XPXPY12_1D								XPXPY20_1D
	Ne	required memory size (MB)	bandwidth (GB/s)							Ne	required memory size (MB)	bandwidth (GB/s)						Ne	required memory size (MB)	bandwidth (GB/s)						Ne	required memory size (MB)	bandwidth (GB/s)					Ne	required memory size (MB)	bandwidth (GB/s)						Ne	required memory size (MB)	bandwidth (GB/s)
			optimal=cuda with double	jax	efficiency							optimal=cuda with double	jax	efficiency						optimal=cuda with double	jax	efficiency						optimal=cuda with double	jax	efficiency					optimal=cuda with double	jax	efficiency						optimal=cuda with double	jax	efficiency
	4096	0.0625	6.81892	1.73545	0.254506					4096	0.0625611	3.2202	0.421987	0.131044				4096	0.0625611	3.74547	0.633725	0.169198				4096	0.0625611	8.53128	2.34416	0.274773			4096	0.0625611	6.14708	2.44632	0.397965				4096	0.0625611	5.73049	2.20466	0.384724
	8192	0.125	11.5176	3.68703	0.320121					8192	0.125122	8.4811	0.901456	0.10629				8192	0.125122	10.4029	1.34025	0.128834				8192	0.125122	16.938	5.33708	0.315095			8192	0.125122	14.2075	3.86485	0.272029				8192	0.125122	10.5118	3.54671	0.337403
	16384	0.25	29.8158	6.58624	0.220898					16384	0.250244	7.01159	1.69385	0.241579				16384	0.250244	44.1623	2.63018	0.0595571				16384	0.250244	31.6147	8.46733	0.267829			16384	0.250244	14.3008	4.9801	0.348239				16384	0.250244	14.9797	9.48669	0.633303
	65536	1	49.3177	20.5647	0.416984					65536	1.00098	51.953	7.47624	0.143904				65536	1.00098	52.6963	10.8304	0.205525				65536	1.00098	50.7581	29.3698	0.578623			65536	1.00098	32.3334	28.589	0.884195				65536	1.00098	21.2344	19.6508	0.925423
	262144	4	68.5603	66.0268	0.963047					262144	4.00391	68.7575	24.3221	0.353738				262144	4.00391	72.3648	37.8025	0.522388				262144	4.00391	66.4695	58.3449	0.87777			262144	4.00391	38.0368	34.4421	0.905495				262144	4.00391	23.6831	24.1172	1.01833
	524288	8	73.5264	71.8098	0.976654					524288	8.00782	73.6402	45.9041	0.623357				524288	8.00782	75.9518	51.7978	0.681983				524288	8.00782	69.7637	66.4481	0.952473			524288	8.00782	39.0834	36.7096	0.939263				524288	8.00782	24.2114	24.5941	1.01581
	1048576	16	76.1044	74.4748	0.978587					1048576	16.0156	76.309	58.6228	0.768229				1048576	16.0156	77.8972	60.0558	0.770962				1048576	16.0156	71.9471	70.9139	0.985639			1048576	16.0156	39.6682	37.7766	0.952315				1048576	16.0156	24.4144	24.8918	1.01955
	4194304	64	78.3955	76.7045	0.978429					4194304	64.0626	78.4434	68.0774	0.867854				4194304	64.0626	79.3958	67.8181	0.854177				4194304	64.0626	73.4963	72.8378	0.99104			4194304	64.0626	40.1556	39.6113	0.986446				4194304	64.0626	24.7353	25.0849	1.01413
	16777216	256	78.9223	77.2551	0.978875					16777216	256.25	78.9993	69.9431	0.885363				16777216	256.25	79.7969	73.3933	0.919751				16777216	256.25	74.0266	72.2614	0.976154			16777216	256.25	40.4951	38.9413	0.961631				16777216	256.25	24.819	25.1201	1.01213
	67108864	1024	79.0614	76.8248	0.971711					67108864	1025	79.1405	74.2174	0.937793				67108864	1025	79.9126	76.4481	0.956647				67108864	1025	74.5038	73.3534	0.984559			67108864	1025	40.6531	37.3184	0.917971				67108864	1025	24.9485	25.0309	1.0033
												79.1064								inf GB								inf GB							inf GB								inf GB
GPU
single precision
	COPY1D									SCALE1D								AXPY1D								XPXPY6_1D							XPXPY12_1D								XPXPY20_1D
	Ne	required memory size (MB)	bandwidth (GB/s)							Ne	required memory size (MB)	bandwidth (GB/s)						Ne	required memory size (MB)	bandwidth (GB/s)						Ne	required memory size (MB)	bandwidth (GB/s)					Ne	required memory size (MB)	bandwidth (GB/s)						Ne	required memory size (MB)	bandwidth (GB/s)
			optimal=cuda with float	jax	efficiency							optimal=cuda with float	jax	efficiency						optimal=cuda with float	jax	efficiency						optimal=cuda with float	jax	efficiency					optimal=cuda with float	jax	efficiency						optimal=cuda with float	jax	efficiency
	4096	0.03125	1.9775	0.773962	0.391384					4096	0.03125	2.13157	0.202459	0.0949811				4096	0.03125	6.78534	0.317144	0.0467396				4096	0.03125	6.70454	0.731502	0.109106			4096	0.03125	4.12096	1.18915	0.288563				4096	0.03125	6.09843	1.14705	0.188089
	8192	0.0625	9.00746	1.61577	0.179381					8192	0.0625	7.58886	0.441573	0.058187				8192	0.0625	5.80817	0.574087	0.0988413				8192	0.0625	7.05581	2.20097	0.311938			8192	0.0625	13.1136	2.42488	0.184913				8192	0.0625	11.8828	1.9418	0.163412
	16384	0.125	16.2867	3.16682	0.194442					16384	0.125	7.77368	0.857186	0.110268				16384	0.125	24.0688	1.27681	0.0530485				16384	0.125	24.2854	4.84223	0.199389			16384	0.125	23.489	4.48551	0.190962				16384	0.125	11.4614	4.43217	0.386704
	65536	0.5	42.6002	10.8634	0.255008					65536	0.5	46.8248	3.5294	0.0753747				65536	0.5	61.0287	4.38488	0.0718494				65536	0.5	59.8436	17.0152	0.284327			65536	0.5	58.2957	18.0149	0.309027				65536	0.5	55.5071	14.0819	0.253696
	262144	2	55.756	39.9109	0.715814					262144	2	55.6145	12.8423	0.230917				262144	2	65.246	20.9722	0.321432				262144	2	65.3637	59.7481	0.914087			262144	2	64.9469	53.9283	0.830344				262144	2	64.7786	58.8238	0.908075
	524288	4	63.0638	63.8618	1.01265					524288	4	62.6713	31.9061	0.509103				524288	4	71.9156	39.4775	0.548942				524288	4	71.8679	70.8837	0.986305			524288	4	71.7817	71.326	0.993651				524288	4	71.5823	71.6554	1.00102
	1048576	8	66.9193	71.5634	1.0694					1048576	8	66.5682	45.005	0.676073				1048576	8	75.3543	54.6297	0.724971				1048576	8	75.3159	74.9281	0.994851			1048576	8	75.2498	74.9916	0.996569				1048576	8	75.0073	75.2294	1.00296
	4194304	32	70.9267	75.8833	1.06988					4194304	32	70.1822	61.8392	0.881123				4194304	32	78.0812	67.9414	0.870137				4194304	32	78.029	77.8737	0.99801			4194304	32	77.9075	77.9722	1.00083				4194304	32	77.6131	78.1573	1.00701
	16777216	128	71.4523	77.1151	1.07925					16777216	128	71.0854	70.8097	0.996122				16777216	128	79.0996	71.1835	0.899922				16777216	128	79.0738	78.64	0.994513			16777216	128	78.9934	78.6635	0.995824				16777216	128	78.7877	78.9	1.00142
	67108864	512	71.9562	77.3052	1.07434					67108864	512	71.4325	72.7534	1.01849				67108864	512	79.232	75.385	0.951447				67108864	512	79.2112	78.6752	0.993233			67108864	512	79.1297	78.6669	0.994152				67108864	512	78.9411	78.8966	0.999436
	268435456	2048	71.2311							268435456	2048	71.5365						268435456	2048	78.5571						268435456	2048	78.5062					268435456	2048	78.3712						268435456	2048	78.0847

## Sheet: vec HPC
CPU
double precision
larger range
	COPY1D									SCALE1D								AXPY1D								XPXPY6_1D							XPXPY12_1D								XPXPY20_1D
	Ne	required memory size (MB)	bandwidth (GB/s)							Ne	required memory size (MB)	bandwidth (GB/s)							Ne	required memory size (MB)	bandwidth (GB/s)							Ne	required memory size (MB)	bandwidth (GB/s)					Ne	required memory size (MB)	bandwidth (GB/s)					Ne	required memory size (MB)	bandwidth (GB/s)
			SIMD	parallel for 26 threads	parallel for 1 threads							SIMD	parallel for 26 threads								SIMD	parallel for 26 threads								SIMD	parallel for 26 threads						SIMD	parallel for 26 threads						SIMD	parallel for 26 threads	parallel for 1 threads
	64	0.000976562	4.29505	0.00025777	1.78674					64	0.000976562	7.25278	0.000267303						64	0.000976562	6.4124	0.000399399						64	0.000976562	5.27848	0.000400669				64	0.000976562	4.67227	0.000401115				64	0.000976562	3.77234	0.000399685	1.92755
	256	0.00390625	15.1057	0.00104744	6.79744					256	0.00390625	22.9955	0.00107924						256	0.00390625	19.6172	0.0016084						256	0.00390625	16.8809	0.00161673				256	0.00390625	12.209	0.0016084				256	0.00390625	8.03939	0.00162556	5.35805
	1024	0.015625	39.2863	0.00415788	21.5593					1024	0.015625	53.702	0.00431956						1024	0.015625	41.9259	0.00645646						1024	0.015625	32.0964	0.00644931				1024	0.015625	18.3961	0.00651792				1024	0.015625	10.2349	0.00643816	8.72933
	4096	0.0625	46.4056	0.0167847	39.5898					4096	0.0625	70.6455	0.017226						4096	0.0625	46.6366	0.0259827						4096	0.0625	38.436	0.0258859				4096	0.0625	20.1191	0.0258493				4096	0.0625	11.0446	0.0258808	10.4945
	16384	0.25	28.8804	0.0652083	40.3854					16384	0.25	66.7857	0.0697266						16384	0.25	57.9808	0.103104						16384	0.25	45.1537	0.103564				16384	0.25	24.9535	0.103711				16384	0.25	12.6086	0.103544	12.2272
	65536	1	24.241	0.265909	38.5246					65536	1	68.6855	0.27517						65536	1	55.1265	0.411374						65536	1	42.3905	0.413672				65536	1	24.404	0.413506				65536	1	12.6343	0.410578	12.16
	262144	4	23.8422	1.06364	20.7328					262144	4	43.7563	1.09778						262144	4	37.5656	1.64231						262144	4	35.2008	1.63496				262144	4	24.198	1.62422				262144	4	12.6785	1.60983	12.0117
	1048576	16	14.3781	4.1827	14.6656					1048576	16	38.8375	4.32241						1048576	16	29.2828	6.49896						1048576	16	27.6094	6.28342				1048576	16	21.9469	5.94137				1048576	16	12.0632	5.79612	11.3134
	4194304	64	7.525	14.3443	9.90656					4194304	64	31.475	15.6344						4194304	64	20.5752	21.3707						4194304	64	18.9	21.525				4194304	64	16.4438	21.0708				4194304	64	11.0746	20.4481	11.2245
	16777216	256	7.99201	32.9039	9.63458					16777216	256	20.8875	37.3328						16777216	256	16.4086	46.8843						16777216	256	15.8809	47.512				16777216	256	14.8411	48.525				16777216	256	10.4707	47.9712	10.479
	67108864	1024	7.29064	44.5822	8.55041					67108864	1024	19.7785	60.0278						67108864	1024	14.3113	64.6707						67108864	1024	13.6445	68.876				67108864	1024	12.6944	66.247				67108864	1024	8.78906	65.035	7.8125
	268435456	4096	4.34389	38.7428	4.73373					268435456	4096	11.98	63.1288						268435456	4096	7.09639	59.8444						268435456	4096	6.76819	59.5002				268435456	4096	6.79502	65.3077				268435456	4096	5.15375	52.2772	4.7952
	536870912	8192	4.21053	27.0378	5.31208					536870912	8192	8.68621	51.057						536870912	8192	5.00069	35.8543						536870912	8192	4.78215	30.9831				536870912	8192	5.19406	54.1495				536870912	8192	4.79138	44.9173	4.7105
	1073741824	16384	3.93798	30.1375	3.16018					1073741824	16384	4.71281	45.9358						1073741824	16384	7.04846	47.6474						1073741824	16384	6.74726	41.4723				1073741824	16384	6.18796	37.1661				1073741824	16384	5.07561	46.0918	4.96432
	2147483648	32768	5.02355	35.7209	4.46366					2147483648	32768	5.20156	59.9251						2147483648	32768	4.46886	44.2886						2147483648	32768	5.0896	55.2253				2147483648	32768	3.95615	45.5149				2147483648	32768	3.61119	42.6667	4.64486
GPU
single precision
larger range
	COPY1D							SCALE1D							AXPY1D							XPXPY6_1D							XPXPY12_1D							XPXPY20_1D
	Ne	required memory size (MB)	bandwidth (GB/s)					Ne	required memory size (MB)	bandwidth (GB/s)					Ne	required memory size (MB)	bandwidth (GB/s)					Ne	required memory size (MB)	bandwidth (GB/s)					Ne	required memory size (MB)	bandwidth (GB/s)					Ne	required memory size (MB)	bandwidth (GB/s)
			float		float4					float	float4						float	float4						float	float4						float	float4						float	float4
			run1	run2
	64	0.000488281	0.187151	0.191608	0.190832			64	0.000488281	0.203536	0.196365				64	0.000488281	0.285918	0.277768				64	0.000488281	0.285292	0.279754				64	0.000488281	0.281603	0.285513				64	0.000488281	0.283197	0.28415
	256	0.00195312	0.751917	0.743243	0.752638			256	0.00195312	0.813025	0.793004				256	0.00195312	1.10521	1.10399				256	0.00195312	1.10059	1.1251				256	0.00195312	1.1255	1.13548				256	0.00195312	1.12009	1.12079
	1024	0.0078125	3.02838	2.93577	3.03443			1024	0.0078125	3.21212	3.22743				1024	0.0078125	4.50818	4.50918				1024	0.0078125	4.53074	4.43606				1024	0.0078125	4.58471	4.53138				1024	0.0078125	4.48712	4.48735
	4096	0.03125	12.0837	12.0266	11.81			4096	0.03125	12.8114	12.6816				4096	0.03125	18.1079	18.0387				4096	0.03125	18.0348	17.9914				4096	0.03125	17.9026	18.0372				4096	0.03125	18.2565	17.9029
	16384	0.125	48.2224	47.4639	48.5442			16384	0.125	51.9586	50.0058				16384	0.125	71.4525	72.067				16384	0.125	73.1923	71.4473				16384	0.125	70.6916	71.7654				16384	0.125	72.2739	72.0878
	65536	0.5	197.057	192.207	193.07			65536	0.5	207.22	204.793				65536	0.5	291.085	291.35				65536	0.5	291.2	289.697				65536	0.5	288.403	288.071				65536	0.5	291.268	289.108
	262144	2	626.473	642.552	750.261			262144	2	636.585	829.23				262144	2	865.501	759.084				262144	2	859.873	979.397				262144	2	841.3	976.118				262144	2	795.321	973.644
	1048576	8	305.455	317.862	314.984			1048576	8	608.117	587.62				1048576	8	330.095	316.542				1048576	8	330.538	328.563				1048576	8	330.659	328.486				1048576	8	330.019	328.47
	4194304	32	319.402	331.66	330.25			4194304	32	331.457	332.672				4194304	32	340.981	335.387				4194304	32	341.093	339.671				4194304	32	340.866	340.051				4194304	32	340.768	340.299
	16777216	128	322.928	335.857	334.782			16777216	128	335.65	334.568				16777216	128	343.905	340.723				16777216	128	343.795	343.465				16777216	128	343.923	343.495				16777216	128	343.911	343.533
	67108864	512	323.891	336.931	335.606			67108864	512	336.665	335.373				67108864	512	344.964	341.559				67108864	512	344.884	344.333				67108864	512	344.792	344.279				67108864	512	344.7	344.099
	268435456	2048	324.044	337.15	335.966			268435456	2048	337.092	335.644				268435456	2048	345.245	342.15				268435456	2048	344.334	344.458				268435456	2048	345.18	344.564				268435456	2048	345.148	344.598
	536870912	4096	324.198	337.304	336.004			536870912	4096	337.173	335.083				536870912	4096	345.047	342.51				536870912	4096	345.137	344.545				536870912	4096	345.269	344.663				536870912	4096	345.254	344.723
	1073741824	8192	324.453	337.584	336.097			1073741824	8192	337.33	335.825				1073741824	8192	340.519	343.372				1073741824	8192	345.521	345.011				1073741824	8192	345.508	344.986				1073741824	8192	345.423	344.921
CPU
double precision
	COPY1D							SCALE1D							AXPY1D							XPXPY6_1D							XPXPY12_1D							XPXPY20_1D
	Ne	required memory size (MB)	bandwidth (GB/s)					Ne	required memory size (MB)	bandwidth (GB/s)					Ne	required memory size (MB)	bandwidth (GB/s)					Ne	required memory size (MB)	bandwidth (GB/s)					Ne	required memory size (MB)	bandwidth (GB/s)					Ne	required memory size (MB)	bandwidth (GB/s)
			optimal= parallel for with 26 thread	jax	efficiency					optimal= parallel for with 26 thread	jax	efficiency					optimal= parallel for with 26 thread	jax	efficiency					optimal= parallel for with 26 thread	jax	efficiency					optimal= parallel for with 26 thread	jax	efficiency					optimal= parallel for with 26 thread	jax	efficiency
	4096	0.0625	0.0176234	11.3238	642.544			4096	0.0625	0.0169576	9.73224	573.916			4096	0.0625	0.0259958	12.1918	468.992			4096	0.0625	0.0264665	14.5971	551.532			4096	0.0625	0.0259958	11.6608	448.564			4096	0.0625	0.0261108	7.89305	302.291
	8192	0.125	0.0352084	20.9999	596.445			8192	0.125	0.0348912	16.5242	473.594			8192	0.125	0.0526922	19.8987	377.64			8192	0.125	0.0526401	22.0564	419.004			8192	0.125	0.051003	17.157	336.392			8192	0.125	0.0528703	9.61667	181.892
	16384	0.25	0.0706543	20.6366	292.079			16384	0.25	0.0697963	25.0191	358.458			16384	0.25	0.10596	28.3958	267.986			16384	0.25	0.105887	30.5293	288.32			16384	0.25	0.104496	21.991	210.449			16384	0.25	0.105866	10.67	100.788
	65536	1	0.283342	19.0691	67.3006			65536	1	0.279798	23.1716	82.8153			65536	1	0.421582	32.4648	77.0072			65536	1	0.422168	33.8332	80.1417			65536	1	0.416309	39.5763	95.0648			65536	1	0.421498	19.0032	45.0849
	262144	4	1.10659	14.7744	13.3513			262144	4	1.11117	56.375	50.7348			262144	4	1.65754	71.7112	43.2636			262144	4	1.67227	75.0115	44.8561			262144	4	1.63463	67.2193	41.1221			262144	4	1.62656	44.2546	27.2075
	524288	8	2.22612	13.1433	5.90413			524288	8	2.22054	77.3554	34.8363			524288	8	3.36797	93.842	27.8631			524288	8	3.31977	94.9984	28.6159			524288	8	3.19858	84.6241	26.4568			524288	8	3.06501	47.9774	15.6533
	1048576	16	4.42547	7.66413	1.73182			1048576	16	4.36163	77.5626	17.7829			1048576	16	6.62415	100.279	15.1383			1048576	16	6.44613	95.5126	14.817			1048576	16	6.00817	83.4155	13.8837			1048576	16	5.91444	51.3165	8.67648
	4194304	64	15.4375	2.83138	0.183409			4194304	64	16.025	9.75883	0.608976			4194304	64	21.662	13.4701	0.62183			4194304	64	21.76	13.455	0.618334			4194304	64	21.3477	13.3712	0.626352			4194304	64	20.7	12.2578	0.592165
	16777216	256	34.4	2.61352	0.0759745			16777216	256	38.8611	9.37363	0.241209			16777216	256	47.1561	13.4035	0.284237			16777216	256	46.1066	13.7259	0.2977			16777216	256	48.5417	13.1463	0.270825			16777216	256	48.8902	11.884	0.243076
	67108864	1024	47.0964	2.38494	0.0506396			67108864	1024	62.8	9.59567	0.152797			67108864	1024	69.1203	11.8604	0.17159			67108864	1024	63.8107	14.2594	0.223463			67108864	1024	68.5903	10.7991	0.157444			67108864	1024	64.2814	10.6955	0.166386
	268435456	4096	45.0771	2.33872	0.0518827			268435456	4096	63.6563	7.30637	0.114778			268435456	4096	60.6301	11.9355	0.196857			268435456	4096	57.3934	12.3326	0.214878			268435456	4096	56.9057	8.95092	0.157294			268435456	4096	59.3824	7.97849	0.134358
	536870912	8192	30.0811	2.48175	0.082502			536870912	8192	61.6452	5.83906	0.0947205			536870912	8192	65.4716	4.7252	0.0721718			536870912	8192	42.8169	10.7201	0.250372			536870912	8192	32.634	10.1298	0.310407			536870912	8192	44.8201	6.23555	0.139124
	1073741824	16384	39.4163	2.30184	0.0583981			1073741824	16384	47.4338	4.59885	0.096953			1073741824	16384	42.9338	7.8171	0.182073			1073741824	16384	51.4821	4.79441	0.0931278			1073741824	16384	30.9392	7.73519	0.250013			1073741824	16384	42.8316	8.09654	0.189032
	2147483648	32768	24.8756	2.29297	0.0921775			2147483648	32768	48.0841	6.2221	0.1294			2147483648	32768	50.7132	9.21133	0.181636			2147483648	32768	35.3201	6.41212	0.181543			2147483648	32768	47.1698	7.47752	0.158523			2147483648	32768	64.1711	10.6325	0.16569
CPU
single precision
	COPY1D							SCALE1D							AXPY1D							XPXPY6_1D							XPXPY12_1D							XPXPY20_1D
	Ne	required memory size (MB)	bandwidth (GB/s)					Ne	required memory size (MB)	bandwidth (GB/s)					Ne	required memory size (MB)	bandwidth (GB/s)					Ne	required memory size (MB)	bandwidth (GB/s)					Ne	required memory size (MB)	bandwidth (GB/s)					Ne	required memory size (MB)	bandwidth (GB/s)
			optimal= parallel for with 26 thread	jax	efficiency					optimal= parallel for with 26 thread	jax	efficiency					optimal= parallel for with 26 thread	jax	efficiency					optimal= parallel for with 26 thread	jax	efficiency					optimal= parallel for with 26 thread	jax	efficiency					optimal= parallel for with 26 thread	jax	efficiency
	4096	0.03125	0.00871059	7.3064	838.795			4096	0.03125	0.00863567	5.37425	622.332			4096	0.03125	0.0130201	6.827	524.343			4096	0.03125	0.0130319	8.27173	634.729			4096	0.03125	0.0129953	7.4153	570.614			4096	0.03125	0.0129378	2.5014	193.34
	8192	0.0625	0.0175798	12.8108	728.723			8192	0.0625	0.0175781	9.75168	554.763			8192	0.0625	0.0262939	12.2493	465.86			8192	0.0625	0.0264901	14.0962	532.133			8192	0.0625	0.0264299	11.8865	449.736			8192	0.0625	0.0258362	2.82363	109.29
	16384	0.125	0.0352224	20.4299	580.026			16384	0.125	0.0351562	16.1017	458.005			16384	0.125	0.053064	20.5968	388.15			16384	0.125	0.0529435	21.1683	399.829			16384	0.125	0.053064	15.9395	300.383			16384	0.125	0.0517353	3.10646	60.0453
	65536	0.5	0.141504	20.3741	143.982			65536	0.5	0.14043	33.6714	239.774			65536	0.5	0.211732	35.316	166.796			65536	0.5	0.211	32.3184	153.168			65536	0.5	0.210895	24.7857	117.526			65536	0.5	0.209786	10.284	49.0215
	262144	2	0.565121	19.9402	35.2848			262144	2	0.562388	37.5618	66.7899			262144	2	0.84651	48.2422	56.9895			262144	2	0.842578	48.0177	56.989			262144	2	0.837723	44.4984	53.1183			262144	2	0.82467	34.1542	41.4156
	524288	4	1.11931	14.3052	12.7803			524288	4	1.12276	53.6289	47.7652			524288	4	1.68633	70.3232	41.7019			524288	4	1.6731	74.722	44.6608			524288	4	1.67461	67.6124	40.375			524288	4	1.56883	54.18	34.5353
	1048576	8	2.24174	16.7223	7.45953			1048576	8	2.23571	78.252	35.001			1048576	8	3.35558	92.9724	27.7068			1048576	8	3.35257	95.8937	28.603			1048576	8	3.22436	84.0254	26.0595			1048576	8	2.96894	79.2381	26.689
	4194304	32	8.66077	6.12017	0.706655			4194304	32	8.56815	74.2413	8.6648			4194304	32	12.335	77.5943	6.29058			4194304	32	11.9695	73.1151	6.10845			4194304	32	11.7305	68.8769	5.87161			4194304	32	11.1469	103.145	9.25323
	16777216	128	23.9606	2.76113	0.115236			16777216	128	28.2218	9.56512	0.338927			16777216	128	33.9989	13.7884	0.405555			16777216	128	34.7555	13.1751	0.379079			16777216	128	34.5848	13.2024	0.381741			16777216	128	33.6308	16.3476	0.486091
	67108864	512	43.0828	2.45324	0.0569424			67108864	512	53.5251	9.07521	0.169551			67108864	512	61.9129	12.5612	0.202885			67108864	512	59.9281	14.3801	0.239956			67108864	512	59.6165	13.1952	0.221334			67108864	512	56.0552	15.617	0.278601
	268435456	2048	44.6393	2.16212	0.0484353			268435456	2048	61.6723	9.9203	0.160855			268435456	2048	62.2879	9.86097	0.158313			268435456	2048	63.6	12.0459	0.1894			268435456	2048	67.0793	11.7527	0.175206			268435456	2048	68.1818	14.4144	0.211411
	536870912	4096	44.5417	2.48562	0.0558043			536870912	4096	60.3894	9.97808	0.165229			536870912	4096	66.2983	11.3859	0.171737			536870912	4096	57.0636	13.6124	0.238548			536870912	4096	64.8	6.60709	0.101961			536870912	4096	62.9205	14.0358	0.223073
	1073741824	8192	38.3081	2.47558	0.064623			1073741824	8192	46.9116	5.77244	0.123049			1073741824	8192	33.6574	14.1607	0.420729			1073741824	8192	37.3905	10.1445	0.271312			1073741824	8192	38.1879	9.103	0.238374			1073741824	8192	42.3612	13.304	0.314062
	2147483648	16384	34.1151	2.23098	0.0653956			2147483648	16384	44.0685	5.82125	0.132095			2147483648	16384	45.1297	10.7039	0.23718			2147483648	16384	52.4851	5.22282	0.0995105			2147483648	16384	59.3833	4.64191	0.0781687			2147483648	16384	40.824	11.2851	0.276433
GPU
double precision
	COPY1D							SCALE1D							AXPY1D							XPXPY6_1D							XPXPY12_1D							XPXPY20_1D
	Ne	required memory size (MB)	bandwidth (GB/s)					Ne	required memory size (MB)	bandwidth (GB/s)					Ne	required memory size (MB)	bandwidth (GB/s)					Ne	required memory size (MB)	bandwidth (GB/s)					Ne	required memory size (MB)	bandwidth (GB/s)					Ne	required memory size (MB)	bandwidth (GB/s)
			optimal= cuda with double	jax	efficiency					optimal= cuda with double	jax	efficiency					optimal= cuda with double	jax	efficiency					optimal= cuda with double	jax	efficiency					optimal= cuda with double	jax	efficiency					optimal= cuda with double	jax	efficiency
	64	0.000976562	0.363291	0.0403281	0.111008			64	0.000976562	0.401234	0.0194216	0.0484046			64	0.000976562	0.556766	0.0274285	0.049264			64	0.000976562	0.553206	0.0609108	0.110105			64	0.000976562	0.53674	0.0613565	0.114313			64		0.531316	0.0602707	0.113437
	256	0.00390625	1.4785	0.164204	0.111061			256	0.00390625	1.58312	0.0766567	0.0484213			256	0.00390625	2.2979	0.11386	0.0495498			256	0.00390625	2.18664	0.244337	0.111741			256	0.00390625	2.13813	0.243887	0.114065			256		1.91751	0.248271	0.129476
	1024	0.015625	6.17847	0.650637	0.105307			1024	0.015625	6.30327	0.309749	0.049141			1024	0.015625	8.92936	0.444498	0.0497794			1024	0.015625	8.60351	0.984348	0.114412			1024	0.015625	7.10532	1.01299	0.142568			1024		5.14448	0.955845	0.1858
	4096	0.0625	23.8318	2.60008	0.109101			4096	0.0625	24.8462	1.23335	0.0496393			4096	0.0625	36.0428	1.83077	0.0507943			4096	0.0625	36.2863	3.7894	0.104431			4096	0.0625	28.308	3.69392	0.13049			4096	0.0625611	20.5575	3.87019	0.188262
	8192	0.125	46.4605	5.28054	0.113657			8192	0.125	50.2992	2.50432	0.0497885			8192	0.125	73.2777	3.66906	0.0500707			8192	0.125	70.7169	7.85271	0.111044			8192	0.125	56.3339	7.79491	0.13837			8192	0.125122	41.066	7.6973	0.187437
	16384	0.25	96.8699	10.6944	0.1104			16384	0.25	102.874	4.84204	0.0470677			16384	0.25	141.045	7.42276	0.0526269			16384	0.25	141.258	15.6798	0.111001			16384	0.25	110.654	15.1769	0.137156			16384	0.250244	80.1498	15.4647	0.192947
	65536	1	380.022	41.5676	0.109382			65536	1	405.172	19.1959	0.0473771			65536	1	564.437	29.334	0.0519704			65536	1	347.393	61.5861	0.177281			65536	1	207.556	61.4486	0.296058			65536	1.00098	135.42	63.1986	0.466686
	262144	4	993.075	155.217	0.156299			262144	4	952.489	76.3943	0.0802049			262144	4	1146.67	112.798	0.0983704			262144	4	493.441	253.431	0.513599			262144	4	262.323	224.276	0.854961			262144	4.00391	162.285	141.878	0.87425
	524288	8	329.223	293.417	0.89124			524288	8	595.52	150.509	0.252735			524288	8	332.138	223.652	0.67337			524288	8	331.637	294.567	0.888223			524288	8	269.184	227.859	0.846482			524288	8.00782	164.529	152.35	0.925974
	1048576	16	336.717	310.266	0.921446			1048576	16	336.053	269.664	0.802446			1048576	16	343.542	287.42	0.836637			1048576	16	342.596	319.33	0.93209			1048576	16	281.278	261.269	0.928864			1048576	16.0156	170.563	160.722	0.942304
	4194304	64	342.768	328.149	0.957349			4194304	64	343.07	274.727	0.800791			4194304	64	351.222	323.712	0.921674			4194304	64	350.399	333.762	0.952519			4194304	64	288.771	283.782	0.982724			4194304	64.0626	173.643	168.124	0.968219
	16777216	256	344.875	332.114	0.962999			16777216	256	344.744	286.131	0.829981			16777216	256	352.939	335.459	0.950473			16777216	256	352.763	338.132	0.958523			16777216	256	290.574	289.792	0.997307			16777216	256.25	171.125	174.585	1.02022
	67108864	1024	345.122	325.266	0.942467			67108864	1024	345.154	283.824	0.822312			67108864	1024	353.39	336.858	0.953218			67108864	1024	353.478	337.936	0.95603			67108864	1024	291.002	289.376	0.994412			67108864	1025	175.507	175.256	0.998571
	268435456	4096	345.318	331.243	0.959241			268435456	4096	341.735	280.439	0.820634			268435456	4096	353.59	335.165	0.947893			268435456	4096	353.728	335.64	0.948864			268435456	4096	289.315	289.002	0.998918			268435456		175.33	173.863	0.991633
	536870912	8192	345.535	331.139	0.958338			536870912	8192	343.833	317.796	0.924274			536870912	8192	353.957	334.025	0.943687			536870912	8192	354.018	334.817	0.945762			536870912	8192	287.708	288.382	1.00234			536870912		174.519	172.782	0.990049
	1073741824	16384	inf GB	342.898	#VALUE!			1073741824	16384	342.057					1073741824	16384	inf GB					1073741824	16384	inf GB					1073741824	16384	inf GB					1073741824		inf GB
										79.1064							inf GB							inf GB							inf GB							inf GB
GPU
single precision
	COPY1D							SCALE1D							AXPY1D							XPXPY6_1D							XPXPY12_1D							XPXPY20_1D
	Ne	required memory size (MB)	bandwidth (GB/s)					Ne	required memory size (MB)	bandwidth (GB/s)					Ne	required memory size (MB)	bandwidth (GB/s)					Ne	required memory size (MB)	bandwidth (GB/s)					Ne	required memory size (MB)	bandwidth (GB/s)					Ne	required memory size (MB)	bandwidth (GB/s)
			optimal= cuda with float	jax	efficiency					optimal= cuda with float	jax	efficiency					optimal= cuda with float	jax	efficiency					optimal= cuda with float	jax	efficiency					optimal= cuda with float	jax	efficiency					optimal= cuda with float	jax	efficiency
	64	0.000488281	0.184638	0.0199327	0.107956			64	0.000488281	0.200555	0.00954774	0.0476066			64	0.000488281	0.276208	0.0141769	0.051327			64	0.000488281	0.279072	0.0294398	0.105492			64	0.000488281	0.281517	0.0300689	0.10681			64	0.000488281	0.281786	0.0310869	0.110321
	256	0.00195312	0.750794	0.0815036	0.108557			256	0.00195312	0.795377	0.0380922	0.047892			256	0.00195312	1.10329	0.0561062	0.0508536			256	0.00195312	1.10697	0.122179	0.110373			256	0.00195312	1.11194	0.121742	0.109486			256	0.00195312	1.12896	0.121233	0.107385
	1024	0.0078125	3.00553	0.317096	0.105504			1024	0.0078125	3.17095	0.152295	0.0480282			1024	0.0078125	4.52532	0.221156	0.0488708			1024	0.0078125	4.37411	0.492023	0.112485			1024	0.0078125	4.49774	0.476172	0.105869			1024	0.0078125	4.50491	0.497433	0.11042
	4096	0.03125	12.041	1.24386	0.103302			4096	0.03125	12.6905	0.624927	0.0492437			4096	0.03125	18.1246	0.911653	0.0502992			4096	0.03125	18.3437	1.9211	0.104728			4096	0.03125	18.189	1.96892	0.108248			4096	0.03125	18.4663	1.98756	0.107632
	8192	0.0625	24.2761	2.60837	0.107446			8192	0.0625	25.1558	1.24961	0.0496748			8192	0.0625	35.9604	1.80871	0.0502973			8192	0.0625	35.5315	3.82854	0.107751			8192	0.0625	36.2805	3.95659	0.109055			8192	0.0625	36.5833	3.78454	0.10345
	16384	0.125	47.2951	5.14875	0.108864			16384	0.125	51.5045	2.47918	0.0481352			16384	0.125	71.4204	3.63588	0.0509081			16384	0.125	73.2852	7.8258	0.106786			16384	0.125	73.194	7.88256	0.107694			16384	0.125	73.1401	7.95343	0.108742
	65536	0.5	195.594	21.6159	0.110514			65536	0.5	203.369	9.97954	0.0490711			65536	0.5	285.924	14.4222	0.0504408			65536	0.5	289.638	31.6507	0.109277			65536	0.5	292.722	32.7311	0.111816			65536	0.5	289.049	31.8411	0.110158
	262144	2	645.112	82.2446	0.127489			262144	2	627.524	39.4357	0.0628433			262144	2	877.198	58.2355	0.0663881			262144	2	876.197	124.909	0.142558			262144	2	852.599	123.875	0.145291			262144	2	811.943	123.382	0.151959
	524288	4	704.816	170.412	0.241782			524288	4	790.987	76.4434	0.0966431			524288	4	921.769	112.909	0.122492			524288	4	935.665	234.737	0.250877			524288	4	922.126	239.034	0.259221			524288	4	892.121	247.026	0.276898
	1048576	8	321.674	301.785	0.93817			1048576	8	608.399	156.051	0.256495			1048576	8	335.273	224.44	0.669423			1048576	8	337.67	323.225	0.95722			1048576	8	336.883	322.338	0.956825			1048576	8	336.632	321.1	0.95386
	4194304	32	337.369	333.418	0.988288			4194304	32	318.35	288.851	0.907339			4194304	32	347.065	316.805	0.912811			4194304	32	349.194	342.577	0.981051			4194304	32	349.213	342.259	0.980086			4194304	32	349.18	341.94	0.979267
	16777216	128	341.96	342.404	1.0013			16777216	128	333.778	315.481	0.945183			16777216	128	350.439	340.713	0.972247			16777216	128	352.479	347.139	0.984849			16777216	128	352.463	346.736	0.983753			16777216	128	352.637	346.463	0.982492
	67108864	512	342.954	344.307	1.00394			67108864	512	338.018	319.387	0.944882			67108864	512	351.304	343.802	0.978644			67108864	512	353.405	345.871	0.978681			67108864	512	353.432	346.914	0.981559			67108864	512	353.506	347.06	0.981765
	268435456	2048	338.042	344.466	1.019			268435456	2048	340.67	317.306	0.931416			268435456	2048	351.493	345.529	0.983034			268435456	2048	353.648	331.115	0.936285			268435456	2048	353.786	345.867	0.977617			268435456	2048	353.766	345.987	0.978012
	536870912	4096	345.442	344.268	0.996603			536870912	4096	345.368	319.183	0.924182			536870912	4096	351.73	345.323	0.981783			536870912	4096	353.883	333.407	0.94214			536870912	4096	353.859	345.278	0.97575			536870912	4096	353.846	345.321	0.975907
	1073741824	8192	345.681	342.898	0.991948			1073741824	8192	345.508	313.368	0.906978			1073741824	8192	350.549	344.304	0.982186			1073741824	8192	353.997	325.551	0.919645			1073741824	8192	352.348	344.02	0.976363			1073741824	8192	354.003	343.993	0.971724

## Sheet: mat
CPU
double precision
	COPY2D							SCALE2D							AXPY2D							XPXPY6_2D							XPXPY12_2D							XPXPY20_2D
	Ne	required memory size (MB)	bandwidth (GB/s)					Ne	required memory size (MB)	bandwidth (GB/s)					Ne	required memory size (MB)	bandwidth (GB/s)					Ne	required memory size (MB)	bandwidth (GB/s)					Ne	required memory size (MB)	bandwidth (GB/s)					Ne	required memory size (MB)	bandwidth (GB/s)
			cached	uncached	jax	efficiency				cached	uncached	jax	efficiency				cached	uncached	jax	efficiency				cached	uncached	jax	efficiency				cached	uncached	jax	efficiency				cached	uncached	jax	efficiency
	4096	0.0625	30.8776	6.12916	18.6007	0.602401		4096	0.0625	31.9306	3.79211	14.1388	0.442798		4096	0.0625	44.0216	5.47961	17.6276	0.400432		4096	0.0625	46.742	5.78353	21.3895	0.457608		4096	0.0625	39.4998	5.90535	17.4383	0.441477		4096	0.0625	35.3414	5.66142	12.2416	0.34638
	8192	0.125	66.6169	10.8605	30.7173	0.461103		8192	0.125	57.0303	4.35063	22.3119	0.391228		8192	0.125	86.8809	5.92624	25.9724	0.298943		8192	0.125	79.437	5.84535	29.345	0.369412		8192	0.125	64.9314	5.95014	21.7166	0.334455		8192	0.125	52.0427	5.68715	14.2124	0.27309
	16384	0.25	112.631	18.7529	39.5401	0.351059		16384	0.25	104.899	6.20723	28.8232	0.274771		16384	0.25	141.506	7.98303	35.1528	0.248419		16384	0.25	132.365	8.97905	36.5018	0.275766		16384	0.25	101.488	8.97312	31.4321	0.309713		16384	0.25	69.6522	6.79893	16.3572	0.234841
	65536	1	206.535	12.7055	53.2037	0.257601		65536	1	276.007	12.0602	16.0757	0.0582437		65536	1	286.801	20.7085	22.3397	0.0778927		65536	1	263.174	17.9974	20.8954	0.0793978		65536	1	143.806	15.5464	19.3057	0.134248		65536	1	80.5518	13.8155	14.8592	0.184467
	262144	4	163.826	11.9141	57.566	0.351385		262144	4	329.803	18.9469	42.5256	0.128942		262144	4	192.496	20.7023	50.8051	0.263928		262144	4	251.109	8.2957	48.6999	0.193939		262144	4	139.119	9.9375	47.4041	0.340745		262144	4	82.0488	9.63758	33.2371	0.405089
	524288	8	132.098	26.0913	58.6598	0.444063		524288	8	246.882	53.3292	39.4601	0.159834		524288	8	167.139	49.6886	40.9192	0.244822		524288	8	226.566	29.3586	40.4481	0.178527		524288	8	131.559	21.7477	46.3111	0.352017		524288	8	84.1836	14.247	41.6859	0.495178
	1048576	16	30.9937	6.7375	58.6144	1.89117		1048576	16	209.464	19	24.5437	0.117174		1048576	16	52.7156	11.1984	25.5157	0.484025		1048576	16	57.9375	9.33095	28.6686	0.494819		1048576	16	55.8563	8.67014	30.3052	0.542557		1048576	16	51.0609	6.66898	20.1322	0.394279
	4194304	64	16.2625	1.6939	15.0804	0.92731		4194304	64	32.7304	2.83865	18.2493	0.557563		4194304	64	24.1403	2.55	18.6265	0.771592		4194304	64	28.3574	2.85	19.9766	0.704457		4194304	64	29.5135	2.8875	20.6782	0.700635		4194304	64	30.3562	2.54694	20.1726	0.664531
	16777216	256	16.0968	1.57947	14.875	0.924098		16777216	256	25.8586	2.45339	19.959	0.771851		16777216	256	23.0769	2.38095	21.4167	0.928058		16777216	256	27.0264	2.64085	21.9162	0.810917		16777216	256	28.4602	2.76449	22.4879	0.790151		16777216	256	28.5579	2.41416	22.2626	0.77956
	67108864	1024	16.4487	1.51831	14.9332	0.907863		67108864	1024	25.5234	2.57969	21.6903	0.84982		67108864	1024	22.9942	2.34101	22.2187	0.966275		67108864	1024	27.019	2.55343	22.4887	0.83233		67108864	1024	28.4866	2.65226	23.0634	0.809622		67108864	1024	28.6169	2.32693	22.3708	0.781733
	268435456	4096	16.095	1.50773	14.6007	0.907161		268435456	4096	25.3717	2.58983	20.9068	0.824021		268435456	4096	23.0017	2.33191	21.86	0.950365		268435456	4096	27.1013	2.54777	22.6165	0.834518		268435456	4096	28.6567	2.65957	22.5673	0.787503		268435456	4096	28.4585	2.30061	22.8311	0.802258
	536870912	8192	16.0724	1.60475	14.7546	0.918006		536870912	8192	25.2754	4.1103	21.4687	0.84939		536870912	8192	23.045	2.56784	22.2009	0.96337		536870912	8192	26.5623	2.68265	22.5909	0.850489		536870912	8192	28.5419	2.74714	23.1666	0.811669		536870912	8192	28.6841	2.4872	22.4127	0.781362
CPU
single precision
	COPY2D							SCALE2D							AXPY2D							XPXPY6_2D							XPXPY12_2D							XPXPY20_2D
	Ne	required memory size (MB)	bandwidth (GB/s)					Ne	required memory size (MB)	bandwidth (GB/s)					Ne	required memory size (MB)	bandwidth (GB/s)					Ne	required memory size (MB)	bandwidth (GB/s)					total size	memory size (MB)	bandwidth (GB/s)					total size	memory size (MB)	bandwidth (GB/s)
			cached	jax						cached	jax						cached	jax						cached	jax						omp	jax						omp	jax
	4096	0.03125	14.959					4096	0.03125	16.7474					4096	0.03125	27.1014					4096	0.03125	21.7665					4096	0.03125	23.2465					4096	0.03125	18.8694
	8192	0.0625	23.3383					8192	0.0625	32.2504					8192	0.0625	46.922					8192	0.0625	40.5302					8192	0.0625	41.2741					8192	0.0625	33.9207
	16384	0.125	51.4153					16384	0.125	67.5757					16384	0.125	90.3846					16384	0.125	89.5901					16384	0.125	76.5694					16384	0.125	57.6562
	65536	0.5	147.131					65536	0.5	167.978					65536	0.5	224.883					65536	0.5	199.771					65536	0.5	134.763					65536	0.5	84.7897
	262144	2	190.921					262144	2	305.391					262144	2	291.881					262144	2	260.898					262144	2	164.437					262144	2	83.798
	524288	4	136.555					524288	4	257.378					524288	4	249.051					524288	4	231.816					524288	4	144.798					524288	4	86.5198
	1048576	8	134.591					1048576	8	212.438					1048576	8	206.876					1048576	8	191.248					1048576	8	144.131					1048576	8	87.5719
	4194304	32	19.921					4194304	32	59.275					4194304	32	29.7656					4194304	32	34.3056					4194304	32	28.11					4194304	32	35.6344
	16777216	128	16.2468					16777216	128	27.489					16777216	128	23.5218					16777216	128	27.8625					16777216	128	22.8056					16777216	128	29.1833
	67108864	512	16.0454					67108864	512	25.1497					67108864	512	22.9988					67108864	512	27.2455					67108864	512	28.5985					67108864	512	28.7885
	268435456	2048	16.7899					268435456	2048	25.2167					268435456	2048	23.6314					268435456	2048	26.1231					268435456	2048	28.5601					268435456	2048	28.9826
	536870912	4096	16.5348					536870912	4096	25.1216					536870912	4096	22.5957					536870912	4096	27.0153					536870912	4096	28.3286					536870912	4096	28.0144
GPU
double precision
block shape
COPY2D
	Ne	required memory size (MB)	bandwidth (GB/s)
			0 first								0 last
			1*512	1*128	2*256	2*64	4*128	16*32	128*4	512*1	1*512	2*256	4*128	16*32	128*4	512*1
	4096	0.0625	4.09973	6.82811	4.6171	8.16273	5.02972	5.79856	5.14003	5.0714	5.69178	6.89121	6.2408	6.20327	6.19617	5.6222
	8192	0.125	6.09408	13.7673	8.17839	12.9351	8.40498	10.9352	6.47915	9.47416	8.33624	10.9668	10.7339	7.46762	7.61844	9.4677
	16384	0.25	12.9474	22.6777	15.4145	23.5207	16.0648	12.6887	11.9438	15.204	13.8397	21.0867	14.4863	15.081	15.3216	15.1825
	65536	1	37.9304	46.9344	46.458	46.4682	24.5333	25.4881	21.6498	21.7906	37.6029	47.2844	24.6161	25.5942	21.5148	21.7686
	262144	4	68.0413	67.5368	67.4546	67.0665	33.247	30.5072	24.7533	24.4759	67.9129	67.7665	33.0389	30.8173	25.068	24.5222
	524288	8	60.8892	71.1743	70.9757	69.2719	33.508	30.283	24.6084	24.6323	66.3032	71.6917	34.323	30.6942	24.9261	24.9083
	1048576	16	75.7441	75.0043	74.9532	74.7905	36.0233	32.2432	25.7918	24.869	75.7837	75.613	35.931	32.3671	26.1753	25.6308
	4194304	64	77.8137	77.5125	77.2304	77.0552	34.7681	33.0131	25.6212	20.2256	78.1438	77.9299	34.4701	32.8131	26.6676	26.0074
	16777216	256	77.8401	77.5897	77.5267	77.6134	35.862	30.6165	18.7367	7.16588	78.7079	78.4093	35.8744	32.7908	21.305	21.018
	67108864	1024	77.4485	77.1675	77.0427	76.3197	36.8155	29.258	15.6275	6.17022	78.8825	78.6516	37.2985	32.7708	21.2803	18.6036
GPU
double precision
	COPY2D							SCALE2D							AXPY2D							XPXPY6_2D							XPXPY12_2D							XPXPY20_2D
	Ne	required memory size (MB)	bandwidth (GB/s)					Ne	required memory size (MB)	bandwidth (GB/s)					Ne	required memory size (MB)	bandwidth (GB/s)					Ne	required memory size (MB)	bandwidth (GB/s)					Ne	required memory size (MB)	bandwidth (GB/s)					Ne	required memory size (MB)	bandwidth (GB/s)
			cuda_1dgrid	jax	cuda	efficiency				cuda_1dgrid	jax	cuda	efficiency				cuda_1dgrid	jax	cuda	efficiency				cuda_1dgrid	jax	cuda	efficiency				cuda_1dgrid	jax	cuda	efficiency				cuda_1dgrid	jax	cuda	efficiency
	4096	0.0625	4.09973	1.18127	3.85636	0.306317		4096	0.0625	5.61731	0.462187	3.98705	0.115922		4096	0.0625	7.00085	0.665751	5.21931	0.127555		4096	0.0625	7.33265	1.65543	9.53206	0.17367		4096	0.0625	4.7621	1.75322	8.77918	0.199702		4096	0.0625	6.5167	2.2977	7.54582	0.304499
	8192	0.125	6.09408	2.18455	7.56278	0.288855		8192	0.125	9.00085	0.872289	8.18151	0.106617		8192	0.125	12.4859	1.26243	17.9544	0.0703132		8192	0.125	12.1305	4.33305	13.8308	0.31329		8192	0.125	10.5322	4.62242	11.8315	0.390687		8192	0.125	8.84362	5.02754	8.87897	0.56623
	16384	0.25	12.9474	7.2805	13.8935	0.524022		16384	0.25	13.2504	1.86651	21.5017	0.0868074		16384	0.25	18.3094	2.43698	33.968	0.0717433		16384	0.25	20.0525	5.29448	24.5287	0.215848		16384	0.25	18.5857	7.76682	17.4011	0.446341		16384	0.25	14.1679	9.39952	14.9032	0.630705
	65536	1	37.9304	24.8232	46.3826	0.535184		65536	1	39.1403	7.66148	50.6137	0.151372		65536	1	51.7962	10.4049	56.1504	0.185304		65536	1	44.9723	32.9616	47.4012	0.695375		65536	1	31.0917	29.5988	30.82	0.960376		65536	1	20.7722	20.4085	20.4081	1.00002
	262144	4	68.0413	60.1194	68.4043	0.878884		262144	4	67.8864	23.7376	68.7036	0.345507		262144	4	72.1023	36.4138	72.3325	0.503422		262144	4	65.9405	58.658	65.7499	0.892139		262144	4	37.9845	34.4563	37.5921	0.916583		262144	4	23.5556	24.0893	23.6381	1.01909
	524288	8	60.8892	68.001	69.3555	0.980471		524288	8	60.0295	46.4696	69.0851	0.672642		524288	8	74.8107	54.7931	75.5399	0.725353		524288	8	61.2832	73.7576	64.6784	1.14037		524288	8	36.0226	40.1912	37.2515	1.07892		524288	8	22.4446	24.6443	23.5643	1.04583
	1048576	16	75.7441	74.4487	75.8915	0.980989		1048576	16	75.6646	58.5567	76.0755	0.769718		1048576	16	77.8372	58.9646	77.7481	0.758405		1048576	16	71.7358	70.8988	71.3176	0.994128		1048576	16	39.8188	37.8655	39.126	0.967784		1048576	16	24.3505	24.827	24.4074	1.01719
	4194304	64	77.8137	76.6978	77.8332	0.985412		4194304	64	77.6345	64.0834	77.9097	0.822534		4194304	64	79.3918	67.2281	79.1635	0.849231		4194304	64	73.2081	72.9835	72.2253	1.0105		4194304	64	40.5924	39.7215	39.5716	1.00379		4194304	64	24.661	25.0835	24.6486	1.01765
	16777216	256	77.8401	77.259	77.9828	0.990718		16777216	256	77.685	70.0724	77.978	0.898618		16777216	256	79.8167	73.3959	79.4085	0.924283		16777216	256	73.7673	72.1817	73.2151	0.985885		16777216	256	40.7199	39.1845	39.9809	0.980081		16777216	256	24.7447	25.1224	24.8186	1.01224
	67108864	1024	77.4485	76.87	78.0731	0.98459		67108864	1024	77.3574	74.1121	77.9906	0.950269		67108864	1024	79.9302	76.4197	79.514	0.961085		67108864	1024	74.1648	73.3909	73.1192	1.00372		67108864	1024	40.8281	37.4437	40.0276	0.935448		67108864	1024	24.7988	25.022	24.8409	1.00729
GPU
single precision
	COPY2D							SCALE2D							AXPY2D							XPXPY6_2D							XPXPY12_2D							XPXPY20_2D
	Ne	required memory size (MB)	bandwidth (GB/s)					Ne	required memory size (MB)	bandwidth (GB/s)					Ne	required memory size (MB)	bandwidth (GB/s)					Ne	required memory size (MB)	bandwidth (GB/s)					Ne	required memory size (MB)	bandwidth (GB/s)					Ne	required memory size (MB)	bandwidth (GB/s)
			cuda_1dgrid	jax	cuda	efficiency				cuda_1dgrid	jax	cuda	efficiency				cuda_1dgrid	jax	cuda	efficiency				cuda_1dgrid	jax	cuda	efficiency				cuda_1dgrid	jax	cuda	efficiency				cuda_1dgrid	jax	cuda	efficiency
	4096	0.03125	2.5079	0.383597	3.6053	0.106398		4096	0.03125	2.85613	0.219145	3.60098	0.060857		4096	0.03125	3.9942	0.29918	5.36269	0.0557891		4096	0.03125	4.23	1.13576	4.95305	0.229306		4096	0.03125	4.1913	1.04821	3.06129	0.342407		4096	0.03125	2.6084	0.973103	3.66326	0.265639
	8192	0.0625	3.5378	0.91513	3.67734	0.248857		8192	0.0625	4.78339	0.395824	5.86584	0.0674796		8192	0.0625	7.15244	0.64287	9.39706	0.0684119		8192	0.0625	7.13533	2.0065	9.301	0.21573		8192	0.0625	7.03247	1.29284	9.2858	0.139227		8192	0.0625	6.95491	2.49432	5.78755	0.43098
	16384	0.125	7.53049	3.2681	6.67872	0.489331		16384	0.125	6.509	0.971318	8.47187	0.114652		16384	0.125	11.9735	1.55136	17.4436	0.088936		16384	0.125	12.0229	4.67836	15.2103	0.307579		16384	0.125	11.8627	2.33494	17.1311	0.136299		16384	0.125	8.6459	5.40064	16.771	0.322022
	65536	0.5	19.6972	12.6626	32.3275	0.391699		65536	0.5	20.3011	3.94042	33.7063	0.116904		65536	0.5	29.4311	4.98175	46.4188	0.107322		65536	0.5	29.4785	18.6955	43.37	0.431071		65536	0.5	28.1773	20.7394	32.6724	0.63477		65536	0.5	26.6533	13.5493	34.8753	0.388507
	262144	2	43.3035	49.4621	54.9898	0.899478		262144	2	43.2447	15.6853	55.0467	0.284945		262144	2	60.8414	19.7567	65.3572	0.302289		262144	2	59.7188	63.9122	65.0763	0.982112		262144	2	58.0722	60.9615	64.9731	0.938257		262144	2	54.8274	59.835	64.5576	0.926846
	524288	4	35.776	57.5973	50.9138	1.13127		524288	4	35.6382	26.5304	50.2637	0.527824		524288	4	50.5412	36.1017	64.2514	0.561882		524288	4	49.9252	71.7101	63.6348	1.1269		524288	4	48.6454	71.8636	62.7597	1.14506		524288	4	46.4883	71.0446	61.6503	1.15238
	1048576	8	49.7672	71.6476	66.856	1.07167		1048576	8	49.7323	44.7246	65.9963	0.677684		1048576	8	68.379	54.0519	75.3452	0.71739		1048576	8	67.4854	75.0472	75.3132	0.996468		1048576	8	65.1427	75.027	75.1809	0.997953		1048576	8	61.7292	75.2627	74.777	1.00649
	4194304	32	51.9849	75.9466	69.3134	1.0957		4194304	32	51.6025	63.0163	69.9459	0.900929		4194304	32	70.8851	68.5796	78.2158	0.8768		4194304	32	69.8618	77.8621	78.2011	0.995665		4194304	32	67.3186	77.9607	78.1226	0.997928		4194304	32	63.3231	78.164	77.8518	1.00401
	16777216	128	52.2232	77.0975	71.2247	1.08245		16777216	128	52.016	69.1113	70.7923	0.976254		16777216	128	71.7997	72.9415	78.884	0.924668		16777216	128	70.9107	78.6381	78.8282	0.997589		16777216	128	68.5892	78.6692	78.7117	0.99946		16777216	128	64.5845	78.898	78.3445	1.00706
	67108864	512	52.5624	77.3123	71.2123	1.08566		67108864	512	52.3121	72.6791	70.8159	1.02631		67108864	512	72.9457	76.7103	79.1709	0.96892		67108864	512	71.9007	78.6913	79.1549	0.994143		67108864	512	68.8775	78.6599	79.1046	0.994379		67108864	512	64.6829	78.8867	78.9012	0.999816
	268435456	2048						268435456	2048						268435456	2048						268435456	2048						268435456	2048						268435456	2048

## Sheet: mat HPC
CPU
double precision
	COPY2D							SCALE2D							AXPY2D							XPXPY6_2D							XPXPY12_2D							XPXPY20_2D
	Ne	required memory size (MB)	bandwidth (GB/s)					Ne	required memory size (MB)	bandwidth (GB/s)					Ne	required memory size (MB)	bandwidth (GB/s)					Ne	required memory size (MB)	bandwidth (GB/s)					Ne	required memory size (MB)	bandwidth (GB/s)					Ne	required memory size (MB)	bandwidth (GB/s)
			cached	jax	uncached	efficiency				cached	jax	uncached	efficiency				cached	jax	uncached	efficiency				cached	jax	uncached	efficiency				cached	jax	uncached	efficiency				cached	jax	uncached	efficiency
	4096	0.0625	0.0173271	13.0767	0.017062	754.698		4096	0.0625	0.0168146	9.61438	0.0173793	571.787		4096	0.0625	0.0258808	9.61438	0.0261658	371.487		4096	0.0625	0.0257738	14.9131	0.0261187	578.614		4096	0.0625	0.0255981	10.9259	0.026069	426.824		4096	0.0625	0.025355	7.87863	0.0260324	310.733
	8192	0.125	0.0349545	20.4124	0.0346579	583.971		8192	0.125	0.0347545	16.3023	0.0346097	469.07		8192	0.125	0.0515628	16.3023	0.0521833	316.164		8192	0.125	0.0514801	21.2679	0.0522508	413.128		8192	0.125	0.0518525	14.5343	0.0518525	280.301		8192	0.125	0.0492091	9.20605	0.0521784	187.08
	16384	0.25	0.0705425	19.7113	0.0704102	279.424		16384	0.25	0.0694336	24.8731	0.0701447	358.229		16384	0.25	0.103711	24.8731	0.10528	239.831		16384	0.25	0.105866	32.1544	0.104328	303.727		16384	0.25	0.104914	19.3346	0.105469	184.29		16384	0.25	0.102738	10.5909	0.104789	103.086
	65536	1	0.283285	18.4424	0.276562	65.1019		65536	1	0.282864	22.3132	0.278906	78.8832		65536	1	0.408984	22.3132	0.418276	54.5577		65536	1	0.420912	33.2434	0.418987	78.9795		65536	1	0.417104	40.8791	0.417983	98.0069		65536	1	0.415098	18.6492	0.415137	44.9273
	262144	4	1.12455	16.2823	1.06676	14.4789		262144	4	1.11964	56.0321	1.08884	50.0448		262144	4	1.63359	56.0321	1.6142	34.3		262144	4	1.68331	72.5787	1.61068	43.1166		262144	4	1.64414	68.6389	1.6028	41.7476		262144	4	1.57437	46.5682	1.55883	29.579
	524288	8	2.24193	16.7694	2.13818	7.47991		524288	8	2.21471	75.6467	2.14825	34.1565		524288	8	3.35051	75.6467	3.18682	22.5777		524288	8	3.31738	98.2643	3.16383	29.6211		524288	8	3.20833	84.9637	3.10715	26.4822		524288	8	2.95249	57.2482	3.00104	19.3898
	1048576	16	4.42188	7.85355	2.96385	1.77606		1048576	16	4.40985	74.5129	4.00849	16.8969		1048576	16	6.60469	74.5129	4.50109	11.2818		1048576	16	6.45	77.934	4.62471	12.0828		1048576	16	6.00109	86.0574	4.68188	14.3403		1048576	16	5.79728	57.4961	4.575	9.91777
	4194304	64	15.525	2.84089	5.14075	0.182988		4194304	64	15.9436	9.6482	8.63446	0.605145		4194304	64	21.7457	9.6482	8.08868	0.443683		4194304	64	21.2208	13.5103	8.2671	0.636652		4194304	64	21.1875	13.1385	8.08706	0.620108		4194304	64	20.2232	11.9685	6.85154	0.59182
	16777216	256	34.3157	2.59571	5.71343	0.0756419		16777216	256	40.0279	9.91775	9.94036	0.247771		16777216	256	48.0174	9.91775	9.09001	0.206545		16777216	256	46.2473	12.893	9.20475	0.278783		16777216	256	46.7063	13.2639	8.38993	0.283985		16777216	256	47.6905	12.5879	6.4243	0.263951
	67108864	1024	44.5643	2.59794	4.52934	0.0582965		67108864	1024	59.3271	8.33643	9.47867	0.140516		67108864	1024	63.4731	8.33643	7.32995	0.131338		67108864	1024	66.9	12.8101	7.32565	0.191481		67108864	1024	59.3051	10.576	6.83168	0.178331		67108864	1024	58.0375	11.2375	5.46396	0.193624
	268435456	4096	39.5491	2.22268	3.57334	0.0562006		268435456	4096	53.6701	10.3312	6.9735	0.192495		268435456	4096	62.1886	10.3312	5.23926	0.166128		268435456	4096	58.1717	10.7909	5.53812	0.185501		268435456	4096	63.2332	8.39384	4.75719	0.132744		268435456	4096	63.8675	10.6739	4.23878	0.167126
	536870912	8192	38.0032	2.29651	2.49951	0.0604293		536870912	8192	56.2038	8.06353	5.50373	0.143469		536870912	8192	40.7576	8.06353	3.86271	0.197841		536870912	8192	61.5238	12.8137	3.87331	0.208273		536870912	8192	56.138	8.77356	3.97796	0.156286		536870912	8192	40.1954	9.0029	3.78354	0.223978
	1073741824	16384	38.331	2.3791	2.37037	0.0620671		1073741824	16384	50.1175	5.85013	5.07856	0.116728		1073741824	16384	51.3619	5.85013	3.49803	0.1139		1073741824	16384	48.3251	8.84115	3.44333	0.182951		1073741824	16384	51.1826	8.09114	3.28857	0.158084		1073741824	16384	36.6692	4.28001	2.86089	0.116719
	2147483648	32768	39.1524	2.50366	1.79869	0.0639465		2147483648	32768	45.3882	7.98298	3.89207	0.175882		2147483648	32768	63.1553	7.98298	2.74431	0.126402		2147483648	32768	43.7459	11.8122	2.84264	0.270019		2147483648	32768	51.0436	9.23919	2.71743	0.181006		2147483648	32768	56.2917	7.37388	2.55867	0.130994
GPU
double precision
	COPY2D							SCALE2D							AXPY2D							XPXPY6_2D							XPXPY12_2D							XPXPY20_2D
	Ne	required memory size (MB)	bandwidth (GB/s)					Ne	required memory size (MB)	bandwidth (GB/s)					Ne	required memory size (MB)	bandwidth (GB/s)					Ne	required memory size (MB)	bandwidth (GB/s)					Ne	required memory size (MB)	bandwidth (GB/s)					Ne	required memory size (MB)	bandwidth (GB/s)
			cuda	jax	efficiency					cuda	jax	efficiency					cuda	jax	efficiency					cuda	jax	efficiency					cuda	jax	efficiency					cuda	jax	efficiency
	64	0.000976562	0.372949	0.0404131	0.108361			64	0.000976562	0.395569	0.0190036	0.0480412			64	0.000976562	0.574145	0.0278253	0.0484638			64	0.000976562	0.564919	0.0604925	0.107082			64	0.000976562	0.572964	0.0605128	0.105614			64	0.000976562	0.559822	0.0602443	0.107613
	256	0.00390625	1.46476	0.164271	0.112149			256	0.00390625	1.58714	0.0788738	0.0496955			256	0.00390625	2.30109	0.113428	0.0492931			256	0.00390625	2.3061	0.241541	0.10474			256	0.00390625	2.20791	0.247804	0.112235			256	0.00390625	2.25667	0.242439	0.107432
	1024	0.015625	5.96395	0.638267	0.107021			1024	0.015625	6.40722	0.310982	0.0485362			1024	0.015625	8.88084	0.450641	0.0507431			1024	0.015625	8.98639	0.983833	0.10948			1024	0.015625	9.01262	0.976798	0.108381			1024	0.015625	8.97748	0.915015	0.101923
	4096	0.0625	23.3116	2.60839	0.111892			4096	0.0625	24.5128	1.22052	0.0497911			4096	0.0625	36.3984	1.84136	0.0505891			4096	0.0625	36.1952	3.96651	0.109587			4096	0.0625	35.9822	3.91631	0.10884			4096	0.0625	36.1424	3.75541	0.103906
	8192	0.125	47.0609	4.9701	0.10561			8192	0.125	49.8652	2.41976	0.048526			8192	0.125	72.302	3.60376	0.0498431			8192	0.125	72.5092	7.66695	0.105738			8192	0.125	69.975	7.59189	0.108494			8192	0.125	70.1522	7.64005	0.108907
	16384	0.25	95.1347	10.1889	0.1071			16384	0.25	98.688	4.8634	0.0492805			16384	0.25	146.169	7.16215	0.0489991			16384	0.25	143.468	15.4498	0.107688			16384	0.25	107.687	15.003	0.139321			16384	0.25	79.1575	15.3431	0.19383
	65536	1	385.171	42.5588	0.110493			65536	1	380.058	19.6372	0.051669			65536	1	578.56	29.0057	0.0501343			65536	1	317.275	57.9518	0.182655			65536	1	198.246	64.7144	0.326435			65536	1	131.769	63.6636	0.483146
	262144	4	938.798	158.549	0.168885			262144	4	964.667	75.1018	0.0778526			262144	4	1175.6	115.482	0.0982322			262144	4	485.279	249.843	0.514845			262144	4	264.005	224.299	0.8496			262144	4	163.09	142.115	0.87139
	524288	8	314.61	284.141	0.903154			524288	8	566.332	156.052	0.275549			524288	8	334.86	221.577	0.661701			524288	8	327.138	294.173	0.899231			524288	8	265.087	228.99	0.863829			524288	8	164.915	153.03	0.927931
	1048576	16	333.38	322.819	0.968321			1048576	16	335.977	271.583	0.808339			1048576	16	343.61	289.523	0.842593			1048576	16	325.377	319.333	0.981424			1048576	16	282.476	261.227	0.924777			1048576	16	171.578	161.669	0.942249
	4194304	64	330.198	339.648	1.02862			4194304	64	342.517	274.725	0.802076			4194304	64	350.606	323.753	0.923408			4194304	64	349.403	333.669	0.954969			4194304	64	289.045	283.736	0.981632			4194304	64	174.7	172.018	0.984648
	16777216	256	334.141	343.745	1.02874			16777216	256	343.369	286.136	0.83332			16777216	256	352.672	335.509	0.951333			16777216	256	351.977	338.14	0.960687			16777216	256	289.959	290.201	1.00083			16777216	256	175.077	174.805	0.998448
	67108864	1024	343.671	344.488	1.00238			67108864	1024	343.522	283.852	0.8263			67108864	1024	353.701	336.744	0.952058			67108864	1024	353.356	337.972	0.956462			67108864	1024	290.455	290.503	1.00017			67108864	1024	174.267	175.295	1.0059
	268435456	4096	344.539	344.042	0.998559			268435456	4096	343.755	280.386	0.815656			268435456	4096	353.796	334.918	0.946642			268435456	4096	353.476	335.684	0.949666			268435456	4096	290.648	289.101	0.994677			268435456	4096	169.543	173.916	1.02579
	536870912	8192	304.755	342.954	1.12534			536870912	8192	301.406	318.868	1.05793			536870912	8192	318.224	334.885	1.05236			536870912	8192	322.873	335.594	1.0394			536870912	8192	287.941	288.355	1.00144			536870912	8192	173.626	172.757	0.994995

## Sheet: element-wise model
																Model prediction
				copy	scale	axpy	xpxpy6	xpxpy12	xpxpy20		machine data to calculate critical alpha/beta0
			alpha	0	1	2	6	12	20
			beta0	2	2	3	3	3	3
			alpha/beta0	0	0.5	0.666667	2	4	6.66667		BW0	FLOPS	size of float	crtical		alpha/beta0	0	0.5	1	1.5	2	2.5	3	3.5	4	4.5	5	5.5	6	6.5	7
VEC OPS	label	require memory size		Effective bandwidth
	PC CPU double	medium	1MB	243.073	263.901	270.892	259.53	155.342	96.1605		350	140.325	8	3.20744		Effective BW	350	302.798	266.814	238.474	215.577	196.691	180.848	167.367	155.756	145.652	136.779	128.925	121.923	115.644	109.979
		large	256MB	15.9277	26.258	23.002	26.6197	28.2637	28.3626		28	140	8	40		Effective BW	28	27.6543	27.3171	26.988	26.6667	26.3529	26.0465	25.7471	25.4545	25.1685	24.8889	24.6154	24.3478	24.086	23.8298
			1024MB	15.9681	25.7069	22.9531	26.6947	28.4715	28.6055
			4096MB	16.2131	25.5489	22.8	26.7494	28.4923	28.4923
			8192MB	16.0321	25.6365	23.1616	26.6716	28.4585	28.6453
	PC CPU float	medium	2MB	219.408	273.607	312.325	247.13	167.892	81.6357		350	281.707	4	3.21951		Effective BW	350	302.951	267.052	238.76	215.888	197.015	181.176	167.695	156.081	145.971	137.092	129.231	122.222	115.935	110.262
		large	512MB	15.9	25.7742	22.8996	26.7537	28.4545	28.6271		28	281.707	4	40.2438		Effective BW	28	27.6564	27.3211	26.9939	26.6744	26.3623	26.0575	25.7597	25.4686	25.184	24.9057	24.6334	24.3671	24.1064	23.8513
			2048MB	16.0911	25.6	22.8204	26.839	28.4529	28.6453
			4096MB	15.9426	25.7235	22.9402	26.8169	28.5544	28.7655
	PC GPU double	large	64	78.3955	78.4434	79.3958	73.4963	40.1556	24.7353		82.4	46.6	8	4.52427		Effective BW	82.4	74.1998	67.484	61.883	57.1405	53.0731	49.5463	46.459	43.7339	41.3108	39.1421	37.1897	35.4229	33.8163	32.3491
			256	78.9223	78.9993	79.7969	74.0266	40.4951	24.819
			1024	79.0614	79.1405	79.9126	74.5038	40.6531	24.9485
	PC GPU float	large	128	71.4523	71.0854	79.0996	79.0738	78.9934	78.7877		82.4	1490	4	72.3301		Effective BW	82.4	81.8343	81.2763	80.7259	80.1829	79.6471	79.1184	78.5968	78.0819	77.5738	77.0722	76.5771	76.0882	75.6056	75.1291
			512	71.9562	71.4325	79.232	79.2112	79.1297	78.9411
			2048	71.2311	71.5365	78.5571	78.5062	78.3712	78.0847
	PC GPU double	medium	1 MB	49.3177	51.953	52.6963	50.7581	32.3334	21.2344		58.1	46.6	8	6.41652		Effective BW	58.1	53.8999	50.2661	47.0914	44.2938	41.81	39.59	37.5938	35.7893	34.1501	32.6544	31.2843	30.0245	28.8623	27.7866
	PC GPU float	medium	2 MB	55.756	55.6145	65.246	65.3637	64.9469	64.7786		63.9	1490	4	93.2707		Effective BW	63.9	63.5593	63.2222	62.8886	62.5586	62.232	61.9087	61.5889	61.2723	60.9589	60.6488	60.3418	60.0378	59.737	59.4391
	HPC CPU double	large	256	34.4	38.8611	47.1561	46.1066	48.5417	48.8902		55	487.296	8	70.8794		Effective BW	55	54.6147	54.2348	53.8602	53.4907	53.1262	52.7666	52.4119	52.0619	51.7166	51.3758	51.0395	50.7076	50.3799	50.0565
			1024	47.0964	62.8	69.1203	63.8107	68.5903	64.2814
			4096	45.0771	63.6563	60.6301	57.3934	56.9057	59.3824
			8192	30.0811	61.6452	65.4716	42.8169	32.634	44.8201
			16384	39.4163	47.4338	42.9338	51.4821	30.9392	42.8316
			32768	24.8756	48.0841	50.7132	35.3201	47.1698	64.1711
	HPC CPU float	large	512	43.0828	53.5251	61.9129	59.9281	59.6165	56.0552		55	956.928	4	69.5948		Effective BW	55	54.6077	54.2209	53.8396	53.4636	53.0928	52.7271	52.3664	52.0107	51.6597	51.3134	50.9718	50.6346	50.3019	49.9735
			2048	44.6393	61.6723	62.2879	63.6	67.0793	68.1818
			4096	44.5417	60.3894	66.2983	57.0636	64.8	62.9205
			8192	38.3081	46.9116	33.6574	37.3905	38.1879	42.3612
			16384	34.1151	44.0685	45.1297	52.4851	59.3833	40.824
	HPC GPU double	large	64	342.768	343.07	351.222	350.399	288.771	173.643		372.3	348.5	8	7.48858		Effective BW	372.3	348.998	328.441	310.171	293.827	279.119	265.813	253.718	242.676	232.555	223.244	214.65	206.693	199.305	192.427
			256	344.875	344.744	352.939	352.763	290.574	171.125
			1024	345.122	345.154	353.39	353.478	291.002	175.507
			4096	345.318	341.735	353.59	353.728	289.315	175.33
			8192	345.535	343.833	353.957	354.018	287.708	174.519
					342.057
	HPC GPU float	large	128	341.96	333.778	350.439	352.479	352.463	352.637		372.3	11151	4	119.807		Effective BW	372.3	370.753	369.218	367.696	366.187	364.69	363.205	361.732	360.272	358.822	357.385	355.959	354.544	353.141	351.748
			512	342.954	338.018	351.304	353.405	353.432	353.506
			2048	338.042	340.67	351.493	353.648	353.786	353.766
			4096	345.442	345.368	351.73	353.883	353.859	353.846
			8192	345.681	345.508	350.549	353.997	352.348	354.003
	HPC GPU double	medium	4	993.075	952.489	1146.67	493.441	262.323	162.285		900	348.5	8	3.09778		Effective BW	900	774.923	680.369	606.38	546.905	498.055	457.216	422.567	392.799	366.949	344.292	324.27	306.448	290.484	276.1
	HPC GPU float	medium	4	704.816	790.987	921.769	935.665	922.126	892.121		900	11151	4	49.56		Effective BW	900	891.011	882.199	873.561	865.089	856.781	848.63	840.633	832.786	825.083	817.522	810.098	802.808	795.648	788.614
MAT OPS	PC CPU double	medium	1MB	206.535	276.007	286.801	263.174	143.806	80.5518
		large	256MB	16.0968	25.8586	23.0769	27.0264	28.4602	28.5579
			1024MB	16.4487	25.5234	22.9942	27.019	28.4866	28.6169
			4096MB	16.095	25.3717	23.0017	27.1013	28.6567	28.4585
			8192MB	16.0724	25.2754	23.045	26.5623	28.5419	28.6841
	PC CPU float	medium	2MB	190.921	305.391	291.881	260.898	164.437	83.798
		large	512MB	16.0454	25.1497	22.9988	27.2455	28.5985	28.7885
			2048MB	16.7899	25.2167	23.6314	26.1231	28.5601	28.9826
			4096MB	16.5348	25.1216	22.5957	27.0153	28.3286	28.0144
	PC GPU double	large	64	77.8332	77.9097	79.1635	72.2253	39.5716	24.6486
			256	77.9828	77.978	79.4085	73.2151	39.9809	24.8186
			1024	78.0731	77.9906	79.514	73.1192	40.0276	24.8409
	PC GPU float	large	128	71.2247	70.7923	78.884	78.8282	78.7117	78.3445
			512	71.2123	70.8159	79.1709	79.1549	79.1046	78.9012
			2048
	PC GPU double	medium	1 MB	46.3826	50.6137	56.1504	47.4012	30.82	20.4081
	PC GPU float	medium	2 MB	54.9898	55.0467	65.3572	65.0763	64.9731	64.5576
	HPC CPU double	large	256	34.3157	40.0279	48.0174	46.2473	46.7063	47.6905
			1024	44.5643	59.3271	63.4731	66.9	59.3051	58.0375
			4096	39.5491	53.6701	62.1886	58.1717	63.2332	63.8675
			8192	38.0032	56.2038	40.7576	61.5238	56.138	40.1954
			16384	38.331	50.1175	51.3619	48.3251	51.1826	36.6692
			32768	39.1524	45.3882	63.1553	43.7459	51.0436	56.2917
	HPC CPU float	large	512
			2048
			4096
			8192
			16384
	HPC GPU double	large	64	330.198	342.517	350.606	349.403	289.045	174.7
			256	334.141	343.369	352.672	351.977	289.959	175.077
			1024	343.671	343.522	353.701	353.356	290.455	174.267
			4096	344.539	343.755	353.796	353.476	290.648	169.543
			8192	304.755	301.406	318.224	322.873	287.941	173.626
	HPC GPU float	large	128
			512
			2048
			4096
			8192
	HPC GPU double	medium	4	938.798	964.667	1175.6	485.279	264.005	163.09
	HPC GPU float	medium	4

## Sheet: diff1d
PC												HPC
CPU	double precision
Ne	required memory size (MB)	bandwidth (GB/s)										Ne	required memory size (MB)	bandwidth (GB/s)
		XPXPY6_1D	XPXPY12_1D	pfor 12 threads	pfor 1 thread	SIMD	jax stack	jax conv	jax roll	efficiency				XPXPY6_1D	XPXPY12_1D	pfor 26 threads	pfor 1 thread	SIMD	jax stack	jax conv	jax roll	efficiency
4096	0.0625	37.0212	34.856	31.507	50.2276	48.6655	9.35645	8.10665	7.21415	0.296964		4096	0.0625	0.0264665	0.0259958	0.0173096	19.4685	29.7143	6.50336			375.709
8192	0.125	85.3848	60.2083	60.9641	53.1452	50.0723	11.4046	9.5854	8.33884	0.187071		8192	0.125	0.0526401	0.051003	0.0349051	26.2686	31.8198	8.56175			245.286
16384	0.25	141.429	100.929	92.1106	49.9255	50.8768	13.5067	11.2204	9.40381	0.146636		16384	0.25	0.105887	0.104496	0.0703125	37.3141	34.3677	10.2089			145.193
65536	1	259.53	155.342	168.582	45.7246	46.1459	11.2056	8.7676	8.21748	0.06647		65536	1	0.422168	0.416309	0.278934	23.4762	27.3916	18.3246			65.695
262144	4	221.912	153.795	101.979	44.7023	46.5133	21.9355	15.4472	12.381	0.215098		262144	4	1.67227	1.63463	1.10759	21.4961	21.875	38.9613			35.1767
524288	8	165.359	144.771	127.5	39.0203	38.5734	32.9654	8.4437	8.35764	0.258552		524288	8	3.31977	3.19858	2.20425	19.1094	19.1906	46.203			20.9609
1048576	16	56.5688	53.0531	33.15	26.9031	28.2906	29.0402	7.79749	6.19478	0.876025		1048576	16	6.44613	6.00817	4.24688	16.9281	16.8438	50.4335			11.8754
4194304	64	28.5318	29.6378	17.5055	20.1419	19.4672	18.2433	9.27138	4.66201	1.04215		4194304	64	21.76	21.3477	13.9	12.5475	12.2625	9.11618			0.655841
16777216	256	26.6197	28.2637	16.557	17.9569	18.6239	20.8372	10.3905	5.92138	1.25851		16777216	256	46.1066	48.5417	29.6145	11.0126	10.3459	8.7577			0.295723
67108864	1024	26.6947	28.4715	16.6403	18.0735	18.1022	19.8771	10.6347	5.25313	1.19451		67108864	1024	63.8107	68.5903	40.0718	9.88533	10.9084	8.24069			0.205648
268435456	4096	26.7494	28.4923	16.6501	17.7093	18.3853	17.5563	9.24514	5.29161	1.05443		268435456	4096	57.3934	56.9057	36.3636	6.82464	8.9854	8.04571			0.221257
536870912	8192	26.6716	28.4585	17.4569	17.6	18.2475				0		536870912	8192	42.8169	32.634	24.8206	6.29302	6.14675	8.81887			0.355304
												1073741824	16384	51.4821	30.9392	17.2942	6.2782	7.87789	7.92554			0.458277
												2147483648	32768	35.3201	47.1698	17.4292	4.73793	3.98903				0
CPU	single precision
Ne	required memory size (MB)	bandwidth (GB/s)										Ne	required memory size (MB)	bandwidth (GB/s)
		XPXPY6_1D	XPXPY12_1D	pfor 12 threads	pfor 1 thread	SIMD	jax stack	jax conv	jax roll	efficiency						pfor 26 threads	pfor 1 thread	SIMD	jax stack	jax conv	jax roll	efficiency
4096	0.03125	23.9696	23.0303	16.23	19.1196	21.0861	4.5681	0.0982901	3.89009	0.28146		4096	0.03125			0.00875679	10.8403	12.6174	3.28468			375.1
8192	0.0625	48.8107	42.7594	29.2862	20.373	21.7227	5.87347	0.0992104	4.88328	0.200554		8192	0.0625			0.0172974	12.2981	13.393	4.29462			248.281
16384	0.125	86.6045	69.8538	45.0724	20.7115	21.8867	6.8717	0.0976961	5.35104	0.152459		16384	0.125			0.0341729	13.1065	13.7736	5.11356			149.638
65536	0.5	221.744	135.35	81.4304	20.1568	21.427	8.19779	0.252596	3.29974	0.100672		65536	0.5			0.135075	13.0222	13.2101	5.93245			43.9197
262144	2	247.13	167.892	96.3383	20.3133	18.1438	12.2548	0.51399	7.79563	0.127206		262144	2			0.542188	12.8762	12.9613	16.6847			30.773
524288	4	254.825	169.161	77.8781	6.10469	16.7297	16.2636	0.512661	9.28107	0.208834		524288	4			1.06953	13.1367	12.8742	25.4244			23.7715
1048576	8	216.171	122.871	79.7809	19.7937	20.7406	19.2694	0.510016	7.73557	0.241529		1048576	8			2.06168	12.5703	12.0109	27.351			13.2664
4194304	32	34.3031	34.8399	22.9688	13.1099	16.2812	21.711	0.539748	5.79908	0.94524		4194304	32			7.73595	10.6937	11.0478	29.7633			3.8474
16777216	128	27.3695	28.7885	19.2346	15.2756	15.806	16.6689	0.544733	5.84738	0.866612		16777216	128			21.233	9.69225	9.8	7.98063			0.37586
67108864	512	26.7537	28.4545	18.9734	15.097	15.3356	17.2857	0.516965	5.96366	0.911047		67108864	512			36.7265	9.01169	9.5257	7.34603			0.20002
268435456	2048	26.839	28.4529	18.9274	15.1214	15.3061	14.7493	0.414618	4.95516	0.779255		268435456	2048			39.5961	7.37005	8.23852	5.89123			0.148783
536870912	4096	26.8169	28.5544	19.0931	14.6888	15.1425	15.226	0.425084	4.43207	0.797463		536870912	4096			32.5581	5.50423	8.52713	6.69779			0.205718
												1073741824	8192			21.8366	4.09347	8.37404	7.40533			0.339125
												2147483648	16384			11.2498	2.62683	7.58773	7.82802			0.695836
GPU	double precision
Ne	required memory size (MB)	bandwidth (GB/s)										Ne	required memory size (MB)	bandwidth (GB/s)
		XPXPY6_1D	XPXPY12_1D	cuda l2		cuda shm	jax stack	jax conv	jax roll	efficiency				XPXPY6_1D	XPXPY12_1D	cuda l2		cuda shm	jax stack	jax conv	jax roll	efficiency
4096	0.0625	8.53128	6.14708	3.40342		6.71547	1.39283	0.85265	1.51212	0.409244		64	0.000976562	0.553206	0.53674	0.37903		0.369059	0.0378549			0.099873
8192	0.125	16.938	14.2075	6.81816		10.9079	3.21884	2.5247	2.60392	0.472098		256	0.00390625	2.18664	2.13813	1.42637		1.52915	0.151631			0.106306
16384	0.25	31.6147	14.3008	18.088		10.788	6.48685	5.58947	4.25782	0.358627		1024	0.015625	8.60351	7.10532	5.99445		6.06169	0.614154			0.102454
65536	1	50.7581	32.3334	39.3428		33.4405	24.9865	10.4338	7.34638	0.635097		4096	0.0625	36.2863	28.308	24.1254		23.3349	2.48367			0.102948
262144	4	66.4695	38.0368	54.7286		47.3992	60.0881	21.7284	17.6297	1.09793		8192	0.125	70.7169	56.3339	47.1225		46.4641	4.99768			0.106057
524288	8	69.7637	39.0834	58.9835		50.2751	66.7554	22.7666	18.4607	1.13176		16384	0.25	141.258	110.654	96.0413		96.5659	9.73002			0.101311
1048576	16	71.9471	39.6682	61.2593		52.2298	69.9032	23.338	18.905	1.1411		65536	1	347.393	207.556	297.736		270.741	39.1284			0.13142
4194304	64	73.4963	40.1556	62.9919		53.7278	72.8465	23.7862	17.6415	1.15644		262144	4	493.441	262.323	444.765		419.309	158.734			0.356893
16777216	256	74.0266	40.4951	63.4922		54.4123	73.5503	23.8757	17.7741	1.15841		524288	8	331.637	269.184	315.301		308.875	310.606			0.985111
67108864	1024	74.5038	40.6531	63.6042		54.5815	73.5617	23.7854	17.6792	1.15655		1048576	16	342.596	281.278	319.227		325.553	311.18			0.974792
												4194304	64	350.399	288.771	341.722		340.354	335.06			0.980504
												16777216	256	352.763	290.574	344.628		344.454	342.08			0.992606
												67108864	1024	353.478	291.002	345.623		330.793	343.329			0.993363
												268435456	4096	353.728	289.315	345.871		345.774	343.196			0.992265
												536870912	8192	354.018	287.708	345.936		345.822				0
																		inf GB
GPU	single precision
Ne	required memory size (MB)	bandwidth (GB/s)										Ne	required memory size (MB)	bandwidth (GB/s)
		XPXPY6_1D	XPXPY12_1D	cuda l2		cuda shm	jax stack	jax conv	jax roll	efficiency				XPXPY6_1D	XPXPY12_1D	cuda l2		cuda shm	jax stack	jax conv	jax roll	efficiency
												64	0.000488281	0.279072	0.281517	0.184062		0.190612	0.019122			0.103889
4096	0.03125	6.70454	4.12096	3.6167		4.21387	0.711208	0.689721	0.686936	0.196646		256	0.00195312	1.10697	1.11194	0.747004		0.722213	0.0757563			0.101414
8192	0.0625	7.05581	13.1136	7.11485		6.38635	0.920248	0.567568	1.44136	0.129342		1024	0.0078125	4.37411	4.49774	2.90827		2.93144	0.31193			0.107256
16384	0.125	24.2854	23.489	6.81933		8.6854	3.25537	2.79069	3.06277	0.477374		4096	0.03125	18.3437	18.189	11.5461		11.8648	1.2051			0.104373
65536	0.5	59.8436	58.2957	35.287		27.5393	6.67604	9.98966	7.11054	0.189193		8192	0.0625	35.5315	36.2805	23.7615		23.3583	2.40819			0.101348
262144	2	65.3637	64.9469	52.6485		44.8749	48.4048	13.1856	15.1374	0.919396		16384	0.125	73.2852	73.194	47.2217		48.1743	4.89754			0.103714
524288	4	71.8679	71.7817	58.9709		50.0404	54.6465	13.9566	18.1253	0.92667		65536	0.5	289.638	292.722	189.234		188.815	19.2674			0.101818
1048576	8	75.3159	75.2498	63.1573		53.2634	60.4417	14.3303	18.9442	0.957002		262144	2	876.197	852.599	568.587		455.969	79.4503			0.139733
4194304	32	78.029	77.9075	66.3511		56.1711	63.7273	14.6592	19.1821	0.960456		524288	4	935.665	922.126	658.947		510.46	150.982			0.229126
16777216	128	79.0738	78.9934	67.0226		56.3037	64.72	14.7151	19.4482	0.965644		1048576	8	337.67	336.883	321.545		316.761	301.311			0.937072
67108864	512	79.2112	79.1297	67.4322		56.7493	64.993	14.6762	19.4607	0.963827		4194304	32	349.194	349.213	337.363		337.159	333.405			0.988269
268435456	2048	78.5062	78.3712	66.6143		56.3181						16777216	128	352.479	352.463	341.244		342.817	341.35			1.00031
												67108864	512	353.405	353.432	338.928		344.726	343.301			1.0129
												268435456	2048	353.648	353.786	338.047		345.105	343.227			1.01532
												536870912	4096	353.883	353.859	329.34		344.798	342.997			1.04147
													0	353.997	352.348	345.821		345.264				0

## Sheet: diff2d
PC											HPC
CPU	double precision
Ne	required memory size (MB)	bandwidth (GB/s)										Ne	required memory size (MB)	bandwidth (GB/s)
		XPXPY12_2D	cached	uncached	jax stack	jax_conv	jax_roll	efficiency						cached	uncached	jax stack	jax_conv	jax_roll	efficiency
4096	0.0625	39.4998	6.88927	3.09957	5.69663	0.68898	4.02901	0.826885				4096	0.0625	0.00339896	0.00346791	3.92963			1156.13
8192	0.125	64.9314	13.6831	6.07357	7.26089	0.749646	4.46167	0.530646				8192	0.125	0.00688198	0.00696806	5.13735			746.494
16384	0.25	101.488	23.0368	11.1749	6.97472	1.45892	4.39506	0.302764				16384	0.25	0.0141085	0.0141113	4.94965			350.828
65536	1	143.806	64.6119	11.709	8.28117	4.3484	4.17509	0.128168				65536	1	0.0551851	0.0560099	9.51714			172.458
262144	4	139.119	114.28	7.31641	18.2285	8.7628	5.69938	0.159507				262144	4	0.220476	0.222434	25.1513			114.077
524288	8	131.559	59.0889	12.0349	20.7452	4.95416	4.24958	0.351084				524288	8	0.440443	0.442005	27.6233			62.7172
1048576	16	55.8563	35.0781	6.76875	12.315	5.57423	3.18172	0.351073				1048576	16	0.881074	0.81958	28.7383			32.6174
4194304	64	29.5135	18.4838	1.53229	16.1315	5.99916	3.47962	0.872738				4194304	64	3.35445	2.43506	8.48384			2.52913
16777216	256	28.4602	17.2466	1.39137	17.7052	6.0861	3.71803	1.02659				16777216	256	11.2819	4.31205	7.83601			0.694565
67108864	1024	28.4866	17.2141	1.34177	14.4883	5.41467	3.02436	0.841652				67108864	1024	25.9326	4.09676	6.62105			0.255318
268435456	4096	28.6567	15.9299	1.2101	12.1629	5.44642	3.02771	0.763525				268435456	4096	30.5822	3.08463	7.17726			0.234687
536870912	8192	28.5419	16.8996	0.647327				0				536870912	8192	21.6961	2.55785	7.91478			0.364802
												1073741824	16384	20.4082	1.90454	5.38785			0.264004
												2147483648	32768	16.6544	1.74875				0
CPU	single precision
Ne	required memory size (MB)	bandwidth (GB/s)										Ne	required memory size (MB)	bandwidth (GB/s)
		XPXPY12_2D	cached	uncached	jax stack	jax_conv	jax_roll	jax stack2	efficiency					cached	uncached	jax stack	jax_conv	jax_roll	efficiency
4096	0.03125	23.2465	2.32322	1.06763	2.77664	0.0641835	2.36149	2.90396	1.19517			4096	0.03125	0.00174317	0.00172925	1.97092			1130.65
8192	0.0625	41.2741	5.52951	2.01504	3.59611	0.0643026	2.74722	3.70903	0.65035			8192	0.0625	0.00346436	0.00334474	2.5591			738.693
16384	0.125	76.5694	10.7518	4.17366	3.51329	0.116702	2.50012	3.56083	0.326763			16384	0.125	0.00705002	0.00682911	2.47164			350.586
65536	0.5	134.763	35.5978	6.06836	3.05841	0.274519	1.75736	3.10882	0.0859158			65536	0.5	0.0284066	0.0271322	2.16112			76.0781
262144	2	164.437	53.2031	4.6125	8.69243	0.340023	4.44908	8.74794	0.163382			262144	2	0.112845	0.108984	9.52111			84.3733
524288	4	144.798	59.1475	3.26805	10.4366	0.33666	4.73048	10.7059	0.17645			524288	4	0.22281	0.216187	14.1077			63.3174
1048576	8	144.131	56.7797	3.0972	11.2546	0.313576	3.92251	11.4444	0.198216			1048576	8	0.438011	0.3996	14.8551			33.915
4194304	32	28.11	22.5267	0.92791	11.5328	0.324351	3.3933	12.9302	0.511962			4194304	32	1.72848	1.20839	15.6969			9.08134
16777216	128	22.8056	18.675	0.759953	10.9092	0.323851	3.4926	10.9207	0.584163			16777216	128	6.19381	2.0788	6.39385			1.0323
67108864	512	28.5985	18.7962	0.788488	10.7506	0.317858	3.44962	10.893	0.571955			67108864	512	17.2276	2.02507	6.17504			0.358439
268435456	2048	28.5601	18.4894	0.72873	8.75032	0.31355	2.96694	8.69806	0.473261			268435456	2048	26.5241	1.80473	5.17744			0.195197
536870912	4096	28.3286	18.8931	0.431948	7.50713	0.308708	3.36829	7.87151	0.397348			536870912	4096	26.5407	1.74184	5.09939			0.192135
												1073741824	8192	20.1589	1.23973	6.33228			0.314118
												2147483648	16384	12.779	1.27302	5.11658			0.400389
GPU	double precision
Ne	required memory size (MB)	bandwidth (GB/s)											Ne	required memory size (MB)	bandwidth (GB/s)
		XPXPY12_2D	cuda l2	cuda shm	jax stack	jax_conv	jax_roll		l2 grid1d 0first	l2 grid1d 0last	efficiency				cuda l2	cuda shm	jax stack	jax_conv	jax_roll	efficiency		required memory size (MB)	XPXPY12_2D
4096	0.0625	8.77918	3.48388	5.31275	1.91882	1.22706	1.59524		4.99162	5.02905	0.55077		64	0.000976562	0.377084	0.371624	0.0359592			0.0953614		0.000976562	0.53674
8192	0.125	11.8315	9.7867	6.69074	3.57163	1.25531	1.52492		8.19002	7.50909	0.364948		256	0.00390625	1.49101	1.50601	0.147691			0.0990541		0.00390625	2.13813
16384	0.25	17.4011	14.6611	12.9646	5.63136	2.25369	3.75404		13.4407	13.5573	0.384102		1024	0.015625	6.07585	5.9743	0.568782			0.0936136		0.015625	7.10532
65536	1	30.82	29.7091	23.2248	22.5478	2.72596	5.51798		26.1782	25.6064	0.758952		4096	0.0625	23.8881	23.9508	2.24925			0.0941579		0.0625	28.308
262144	4	37.5921	43.7253	34.5745	35.2098	0.522426	6.2879		41.6904	41.9001	0.805251		8192	0.125	47.6625	47.1908	4.5738			0.0959622		0.125	56.3339
524288	8	37.2515	42.3601	29.8524	32.6865	0.523298	5.77562		30.7082	38.8585	0.771634		16384	0.25	89.7321	79.6094	9.4443			0.10525		0.25	110.654
1048576	16	39.126	47.3799	35.3087	38.8794	0.522312	5.52966		44.8935	44.8345	0.820588		65536	1	194.927	175.029	37.4004			0.191869		1	207.556
4194304	64	39.5716	47.9501	35.5639	39.5559	0.517943	7.48549		44.7527	46.5021	0.824939		262144	4	326.674	284.048	149.583			0.457896		4	262.323
16777216	256	39.9809	48.5474	35.3693	39.6073	14.5869	7.52136		44.9065	47.343	0.815848		524288	8	292.66	227.002	217.01			0.741509		8	269.184
67108864	1024	40.0276	48.5123	35.0388					44.5871	48.1568	0		1048576	16	319.536	268.732	245.682			0.768871		16	281.278
268435456	4096			inf GB					inf GB	inf GB			4194304	64	335.663	288.673	271.598			0.80914		64	288.771
536870912	8192			inf GB					inf GB	inf GB			16777216	256	339.212	286.637	279.177			0.823017		256	290.574
													67108864	1024	340.066	293.064	280.3			0.824252		1024	291.002
													268435456	4096	340.592	299.93						4096	289.315
													536870912	8192	303.733	270.758						8192	287.708
															inf GB	inf GB
GPU	single precision
Ne	required memory size (MB)	bandwidth (GB/s)											Ne	required memory size (MB)	bandwidth (GB/s)
		XPXPY12_2D	cuda l2	cuda shm	jax stack	jax_conv	jax_roll		l2 grid1d 0first	l2 grid1d 0last	efficiency				cuda l2	cuda shm	jax stack	jax_conv	jax_roll	efficiency
4096	0.03125	3.06129	1.98461	2.06944	0.786386	0.584599	0.744346		2.67469	2.65525	0.396242		64	0.000488281	0.186311	0.188416	0.0179273			0.0962223
8192	0.0625	9.2858	5.68106	5.03892	1.59503	1.30033	1.19124		4.45716	3.45417	0.280763		256	0.00195312	0.758737	0.752777	0.0729604			0.0961603
16384	0.125	17.1311	9.87216	8.41861	2.65635	1.971	2.09675		6.42783	7.45767	0.269075		1024	0.0078125	2.99354	2.95903	0.279708			0.093437
65536	0.5	32.6724	24.4963	17.1479	13.0307	2.99674	4.06254		17.8941	18.0249	0.531946		4096	0.03125	12.0076	12.2766	1.14783			0.0955922
262144	2	64.9731	42.9215	36.7862	29.3674	2.65448	6.45083		35.6999	35.8562	0.684212		8192	0.0625	23.9512	24.5332	2.28038			0.0952095
524288	4	62.7597	38.0284	26.2498	29.4996	2.71049	8.07902		28.059	30.4418	0.775726		16384	0.125	47.6536	47.8325	4.69035			0.0984259
1048576	8	75.1809	49.8385	34.079	32.5485	2.73794	7.64133		40.3654	40.5455	0.653079		65536	0.5	191.168	166.239	18.5714			0.0971471
4194304	32	78.1226	51.3562	33.5565	35.6549	2.76059	8.94905		41.7165	42.2245	0.694267		262144	2	451.991	350.203	74.0475			0.163825
16777216	128	78.7117	51.708	34.2984	36.0218	2.75033	9.12054		42.2244	42.5603	0.696639		524288	4	409.681	284.408	148.453			0.362361
67108864	512	79.1046	53.3697	34.2969	35.8435	2.72354	9.0046		42.5182	42.771	0.671607		1048576	8	315.3	250.307	290.928			0.922701
268435456	2048		52.5814	33.7865					42.3852	42.9015	0		4194304	32	329.839	238.921	330.654			1.00247
536870912	4096			inf GB					inf GB	inf GB			16777216	128	333.707	238.448	341.932			1.02465
													67108864	512	331.101	243.187	344.735			1.04118
													268435456	2048	333.371	249.191	345.004			1.0349
													536870912	4096	334.801	253.289	343.489			1.02595
														0	334.801	238.132

## Sheet: NS2d
PC								HPC
CPU	double precision
Ne	required memory size (MB)	bandwidth (GB/s)							Ne	required memory size (MB)	bandwidth (GB/s)
		XPXPY20_2D	cached	jax stack	efficiency						cached		jax stack	efficiency
4096	0.1875	35.3414	25.8422	9.87328	0.38206				4096	0.1875	0.0215375		4.63384	215.152
8192	0.375	52.0427	33.8357	14.0252	0.414509				8192	0.375	0.0434677		5.17831	119.13
16384	0.75	69.6522	42.2776	16.8677	0.398975				16384	0.75	0.0880104		5.3919	61.2643
65536	3	80.5518	50.2632	15.2827	0.304053				65536	3	0.349399		9.8904	28.3069
262144	12	82.0488	40.0312	9.28711	0.231997				262144	12	1.36699		24.3226	17.7928
524288	24	84.1836	18.1719	7.84089	0.431484				524288	24	2.66491		25.5217	9.57693
1048576	48	51.0609	18.2703	10.4895	0.574129				1048576	48	5.11644		24.9051	4.86765
4194304	192	30.3562	21.179	13.8226	0.652656				4194304	192	16.028		8.69525	0.542504
16777216	768	28.5579	21.6504	14.59	0.673891				16777216	768	32.0768		9.20461	0.286956
67108864	3072	28.6169	19.4922	14.7145	0.754892				67108864	3072	38.0859		4.35575	0.114367
268435456	12288	28.4585	14.6867	14.0108	0.953979				268435456	12288	29.0079		5.21606	0.179815
536870912	24576	28.6841		11.3331	#DIV/0!				536870912	24576	22.5682		8.61697	0.381819
									1073741824	49152	15.5139
CPU	single precision
Ne	required memory size (MB)	bandwidth (GB/s)							Ne	required memory size (MB)	bandwidth (GB/s)
		XPXPY20_2D	cached	jax stack	efficiency						cached		jax stack	efficiency
4096	0.09375	18.8694	9.08354	9.42773	1.03789				4096	0.09375	0.0105947		2.49859	235.834
8192	0.1875	33.9207	14.259	11.3436	0.79554				8192	0.1875	0.0212872		2.32975	109.444
16384	0.375	57.6562	17.7175	11.8369	0.668091				16384	0.375	0.0423788		2.62782	62.008
65536	1.5	84.7897	18.041	13.6663	0.757513				65536	1.5	0.169617		2.72096	16.0418
262144	6	83.798	12.2168	5.44997	0.446105				262144	6	0.648445		8.70333	13.4218
524288	12	86.5198	9.05123	7.83817	0.865978				524288	12	1.24964		13.6742	10.9425
1048576	24	87.5719	12.3139	9.5919	0.778949				1048576	24	2.40186		14.4009	5.99571
4194304	96	35.6344	14.0072	13.0442	0.93125				4194304	96	7.75334		11.4351	1.47486
16777216	384	29.1833	14.6284	12.8603	0.879132				16777216	384	15.7154		7.37768	0.469455
67108864	1536	28.7885	15.1239	14.6056	0.96573				67108864	1536	21.659		3.91212	0.180623
268435456	6144	28.9826	14.1216	14.0555	0.995319				268435456	6144	22.2758		6.10559	0.274091
536870912	12288	28.0144	11.3783	11.7619	1.03371				536870912	12288	16.9836		7.09549	0.417785
									1073741824	24576	17.3135		5.87813	0.339512
									2147483648	49152	10.2885
GPU	double precision
Ne	required memory size (MB)	bandwidth (GB/s)							Ne	required memory size (MB)	bandwidth (GB/s)
		XPXPY20_2D	cuda l2	jax stack	jax stack1	l2 grid1d 0first	l2 grid1d 0last	efficiency			cuda l2	jax stack	jax stack1	efficiency
4096	0.1875	7.54582	11.5738	5.71197	4.50318	10.9911	10.7962	0.389084	64	0.00292969	1.26698	0.0832311	0.0734052	0.0579371
8192	0.375	8.87897	17.7967	9.50532	8.9361	16.3211	14.6495	0.502121	256	0.0117188	4.90964	0.330623	0.292857	0.0596494
16384	0.75	14.9032	22.4297	12.3502	10.6225	20.1848	20.1274	0.47359	1024	0.046875	20.0682	1.35854	1.15404	0.057506
65536	3	20.4081	30.4345	13.9602	12.9521	28.6406	28.6579	0.425572	4096	0.1875	66.9719	5.45468	4.68554	0.0699627
262144	12	23.6381	35.2052	14.9041	15.0939	35.2223	34.4862	0.428741	8192	0.375	115.989	10.8236	9.29288	0.0801186
524288	24	23.5643	35.1286	12.6451	12.8363	33.9625	33.3748	0.365409	16384	0.75	117.626	21.5874	18.833	0.160109
1048576	48	24.4074	36.8629	16.4148	17.2111	36.7046	36.1558	0.466896	65536	3	194.171	88.7858	77.9214	0.401303
4194304	192	24.6486	37.9452	15.2398	17.0357	37.8523	38.0411	0.448955	262144	12	241.2	47.8418	58.1243	0.24098
16777216	768	24.8186	38.487	13.4608	15.8834	38.433	38.6556	0.412694	524288	24	252.212	44.5459	54.5069	0.216115
67108864	3072	24.8409	38.7309			38.6808	37.885	0	1048576	48	264.351	43.3441	58.2537	0.220365
268435456	12288		inf GB			inf GB	inf GB		4194304	192	271.25	43.43	56.7395	0.209178
536870912	24576		inf GB			inf GB	inf GB		16777216	768	269.533	43.5681	57.265	0.21246
									67108864	3072	274.43	43.051	56.7299	0.206719
									268435456	12288	274.403
									536870912	24576	inf GB
											inf GB
GPU	single precision
Ne	required memory size (MB)	bandwidth (GB/s)							Ne	required memory size (MB)	bandwidth (GB/s)
		XPXPY20_2D	cuda l2	jax stack	jax stack1	l2 grid1d 0first	l2 grid1d 0last	efficiency			cuda l2	jax stack	jax stack1	efficiency
4096	0.09375	3.66326	9.66489	2.47924	2.23352	8.42911	8.42415	0.231096	64	0.00146484	0.735501	0.0417564	0.0364102	0.0495039
8192	0.1875	5.78755	16.5438	4.21498	4.29976	11.3589	13.1577	0.259901	256	0.00585938	2.90059	0.164769	0.146599	0.0505412
16384	0.375	16.771	25.6626	11.2576	8.78223	20.949	22.5828	0.342219	1024	0.0234375	11.6218	0.662707	0.593782	0.051092
65536	1.5	34.8753	40.8603	15.7959	10.8166	36.6888	36.6329	0.264721	4096	0.09375	46.8586	2.68101	2.31268	0.0493544
262144	6	64.5576	52.2554	18.0619	18.181	51.0016	50.9208	0.347926	8192	0.1875	92.3077	5.22414	4.63069	0.0501658
524288	12	61.6503	47.3218	18.0875	18.6693	45.0839	45.7657	0.394519	16384	0.375	140.079	10.6992	9.42264	0.0672666
1048576	24	74.777	56.3177	23.4391	21.9974	55.0372	56.1162	0.390595	65536	1.5	377.187	41.5247	38.1728	0.101204
4194304	96	77.8518	58.0802	22.9197	23.4245	57.3348	56.3566	0.403313	262144	6	297.025	93.6584	116.885	0.393519
16777216	384	78.3445	57.6175	21.994	23.9068	57.3119	59.546	0.414922	524288	12	297.877	81.0847	109.317	0.366986
67108864	1536	78.9012	58.4021			58.361	58.8036	0	1048576	24	323.898	80.717	117.195	0.361827
268435456	6144		inf GB			inf GB	inf GB		4194304	96	338.142	82.1699	123.359	0.364813
536870912	12288		inf GB			inf GB	inf GB		16777216	384	340.909	79.6332	123.242	0.36151
									67108864	1536	339.888	75.0862	122.162	0.35942
									268435456	6144	339.119
									536870912	12288	298.011
											inf GB

[truncated: 1 more sheets: differential_models]
